# Supplementary material for: 2-Amino-6-(piperidin-1-yl)-4-p-tolyl­pyridine-3,5-dicarbo­nitrile
Source: Acta Crystallogr Sect E Struct Rep Online. 2013 Nov 23;69(Pt 12):o1807. doi: 10.1107/S1600536813030845 (PMC3885062; doi:10.1107/S1600536813030845)
Supplement: Supplementary file 1 [file e-69-o1807-sup1.cif]

##############################################################################
#                                                                            #
# This CIF contains the data in a paper accepted for publication in          #
# Acta Crystallographica Section E. It conforms to the requirements of       #
# Notes for Authors for Acta Crystallographica Section E, and has been       #
# peer reviewed under the auspices of the IUCr Commission on Journals.       #
#                                                                            #
# Full details of the Crystallographic Information File format               #
# are given in the paper "The Crystallographic Information File (CIF):       #
# a New Standard Archive File for Crystallography" by S. R. Hall, F. H.      #
# Allen and I. D. Brown [Acta Cryst. (1991), A47, 655-685].                  #
#                                                                            #
# The current version of the core CIF dictionary is obtainable from          #
# ftp://ftp.iucr.org/pub/cif_core.dic.                                       #
#                                                                            #
# Software is freely available for graphical display of the structure(s)     #
# in this CIF. For information consult the CIF software page                 #
# http://www.iucr.org/resources/cif/software.                                #
#                                                                            #
# This file may be used for bona fide research purposes within the           #
# scientific community so long as proper attribution is given to the journal # 
# article from which it was obtained.                                        #
#                                                                            #
##############################################################################
data_global
_audit_creation_method     SHELXL-97
_journal_date_recd_electronic     2013-10-09
_journal_date_accepted     2013-11-10
_journal_name_full     'Acta Crystallographica, Section E'
_journal_year     2013
_journal_volume     69
_journal_issue     12
_journal_page_first     o1807
_journal_page_last     o1807
_journal_paper_category     QO
_journal_paper_doi     10.1107/S1600536813030845
_journal_coeditor_code     RK2416
_publ_contact_author_name     'K. Sethusankar'
_publ_contact_author_address
;
   Department of Physics
   RKM Vivekananda College (Autonomous)
   Chennai 600 004
   India
;
_publ_contact_author_email     'ksethusankar@yahoo.co.in'
_publ_contact_author_fax     '044 091 2499 3057'
_publ_contact_author_phone     '044 091 24484170'
_publ_section_title
;
2-Amino-6-(piperidin-1-yl)-4-<i>p</i>-tolylpyridine-3,5-dicarbonitrile
;
loop_
    _publ_author_name
    _publ_author_address
    'S. Antony Inglebert'
;
Sri Ram Engineering College
Chennai 602 024
India
;
    'Jayabal Kamalraja'
;
Department of Chemistry
Pondichery University
Pondichery 605 014
India
;
    'K. Sethusankar'
;
Department of Physics
RKM Vivekananda College (Autonomous)
Chennai 600 004
India
;
    'Gnanasambandam Vasuki'
;
Department of Chemistry
Pondichery University
Pondichery 605 014
India
;
data_I
_audit_creation_method     'SHELXL97'
_database_code_depnum_ccdc_archive     'CCDC 971236'
_chemical_name_systematic
;
2-Amino-6-(piperidin-1-yl)-4-<i>p</i>-tolylpyridine-3,5-dicarbonitrile
;
_chemical_name_common     ?
_chemical_formula_moiety     'C19 H19 N5'
_chemical_formula_sum     'C19 H19 N5'
_chemical_formula_iupac     'C19 H19 N5'
_chemical_formula_weight     317.39
_chemical_melting_point     ?
_symmetry_cell_setting     monoclinic
_symmetry_space_group_name_H-M     'P 21/n'
_symmetry_space_group_name_Hall     '-p 2yn'
loop_
    _symmetry_equiv_pos_as_xyz
    'x, y, z'
    '-x+1/2, y+1/2, -z+1/2'
    '-x, -y, -z'
    'x-1/2, -y-1/2, z-1/2'
_cell_length_a     14.8695(12)
_cell_length_b     7.7350(6)
_cell_length_c     15.2791(13)
_cell_angle_alpha     90.00
_cell_angle_beta     107.196(8)
_cell_angle_gamma     90.00
_cell_volume     1678.8(2)
_cell_formula_units_Z     4
_cell_measurement_reflns_used     3705
_cell_measurement_theta_min     2.79
_cell_measurement_theta_max     27.50
_cell_measurement_temperature     295(2)
_exptl_crystal_description     'block'
_exptl_crystal_colour     'colourless'
_exptl_crystal_size_max     0.37
_exptl_crystal_size_mid     0.30
_exptl_crystal_size_min     0.25
_exptl_crystal_density_diffrn     1.256
_exptl_crystal_density_meas     ?
_exptl_crystal_density_method     'not measured'
_exptl_crystal_F_000     672
_exptl_absorpt_coefficient_mu     0.078
_exptl_absorpt_correction_type     multi-scan
_exptl_absorpt_process_details     '(<i>SADABS</i>; Bruker, 2008)'
_exptl_absorpt_correction_T_min     0.972
_exptl_absorpt_correction_T_max     0.981
_exptl_special_details
;
;
_diffrn_ambient_temperature     295(2)
_diffrn_radiation_type     MoK\a
_diffrn_radiation_wavelength     0.71073
_diffrn_radiation_source     'fine--focus sealed tube'
_diffrn_radiation_monochromator     'graphite'
_diffrn_measurement_device_type     'Bruker Kappa APEXII CCD'
_diffrn_measurement_method     '\w and \f scans'
_diffrn_detector_area_resol_mean     ?
_diffrn_reflns_number     7726
_diffrn_reflns_av_R_equivalents     0.0564
_diffrn_reflns_av_sigmaI/netI     0.1316
_diffrn_reflns_theta_min     2.79
_diffrn_reflns_theta_max     27.50
_diffrn_reflns_theta_full     27.50
_diffrn_measured_fraction_theta_max     0.963
_diffrn_measured_fraction_theta_full     0.963
_diffrn_reflns_limit_h_min     -19
_diffrn_reflns_limit_h_max     8
_diffrn_reflns_limit_k_min     -10
_diffrn_reflns_limit_k_max     9
_diffrn_reflns_limit_l_min     -19
_diffrn_reflns_limit_l_max     19
_diffrn_standards_number     ?
_diffrn_standards_interval_count     ?
_diffrn_standards_interval_time     ?
_diffrn_standards_decay_%     0
_refine_special_details
;
 Refinement of <i>F</i>^2^ against ALL reflections. The weighted
 <i>R</i>--factor w<i>R</i> and goodness of fit <i>S</i> are based on
 <i>F</i>^2^, conventional <i>R</i>--factors <i>R</i> are based on <i>F</i>,
 with <i>F</i> set to zero for negative <i>F</i>^2^. The threshold expression
 of <i>F</i>^2^ > 2\s(<i>F</i>^2^) is used only for calculating
 <i>R</i>--factors(gt) etc. and is not relevant to the choice of reflections
 for refinement. <i>R</i>--factors based on <i>F</i>^2^ are statistically about
 twice as large as those based on <i>F</i>, and <i>R</i>--factors based on ALL
 data will be even larger.
;
_reflns_number_total     3705
_reflns_number_gt     1346
_reflns_threshold_expression     I>2\s(I)
_refine_ls_structure_factor_coef     Fsqd
_refine_ls_matrix_type     full
_refine_ls_R_factor_all     0.1573
_refine_ls_R_factor_gt     0.0597
_refine_ls_wR_factor_gt     0.1284
_refine_ls_wR_factor_ref     0.1478
_refine_ls_goodness_of_fit_ref     0.768
_refine_ls_restrained_S_all     0.768
_refine_ls_number_reflns     3705
_refine_ls_number_parameters     218
_refine_ls_number_restraints     0
_refine_ls_hydrogen_treatment     constr
_refine_ls_weighting_scheme     calc
_refine_ls_weighting_details
         'calc w=1/[\s^2^(Fo^2^)+(0.0680P)^2^+0.0452P] where P=(Fo^2^+2Fc^2^)/3'
_atom_sites_solution_hydrogens     geom
_atom_sites_solution_primary     direct
_atom_sites_solution_secondary     difmap
_refine_ls_shift/su_max     0.000
_refine_ls_shift/su_mean     0.000
_refine_diff_density_max     0.183
_refine_diff_density_min     -0.286
_refine_ls_extinction_method     'none'
_refine_ls_extinction_coef     ?
loop_
    _atom_type_symbol
    _atom_type_description
    _atom_type_scat_dispersion_real
    _atom_type_scat_dispersion_imag
    _atom_type_scat_source
    'C' 'C' 0.0033 0.0016
                         'International Tables Vol C Tables 4.2.6.8 and 6.1.1.4'
    'H' 'H' 0.0000 0.0000
                         'International Tables Vol C Tables 4.2.6.8 and 6.1.1.4'
    'N' 'N' 0.0061 0.0033
                         'International Tables Vol C Tables 4.2.6.8 and 6.1.1.4'
_computing_data_collection     '<i>APEX2</i> (Bruker, 2008)'
_computing_cell_refinement     '<i>SAINT</i> (Bruker, 2008)'
_computing_data_reduction     '<i>SAINT</i> (Bruker, 2008)'
_computing_structure_solution     '<i>SHELXS97</i> (Sheldrick, 2008)'
_computing_structure_refinement     '<i>SHELXL97</i> (Sheldrick, 2008)'
_computing_molecular_graphics
;
<i>ORTEP3</i> for Windows (Farrugia, 2012) and
<i>Mercury</i> (Macrae <i>et al.</i>, 2008)
;
_computing_publication_material
;
<i>SHELXL97</i> (Sheldrick, 2008) and <i>PLATON</i> (Spek, 2009)
;
loop_
    _atom_site_type_symbol
    _atom_site_label
    _atom_site_fract_x
    _atom_site_fract_y
    _atom_site_fract_z
    _atom_site_U_iso_or_equiv
    _atom_site_adp_type
    _atom_site_calc_flag
    _atom_site_refinement_flags
    _atom_site_occupancy
    _atom_site_symmetry_multiplicity
    _atom_site_disorder_assembly
    _atom_site_disorder_group
    C C1 0.18652(19) 0.6347(4) -0.1252(2) 0.0608(9) Uani d . 1 1 . .
    H H1A 0.2077 0.5189 -0.1334 0.073 Uiso calc R 1 1 . .
    H H1B 0.2152 0.6684 -0.0619 0.073 Uiso calc R 1 1 . .
    C C2 0.2160(2) 0.7592(4) -0.1883(3) 0.0738(10) Uani d . 1 1 . .
    H H2A 0.2834 0.7499 -0.1776 0.089 Uiso calc R 1 1 . .
    H H2B 0.2025 0.8763 -0.1733 0.089 Uiso calc R 1 1 . .
    C C3 0.1661(3) 0.7255(4) -0.2895(3) 0.0804(11) Uani d . 1 1 . .
    H H3A 0.1796 0.8190 -0.3261 0.097 Uiso calc R 1 1 . .
    H H3B 0.1895 0.6189 -0.3083 0.097 Uiso calc R 1 1 . .
    C C4 0.0606(2) 0.7120(4) -0.3062(2) 0.0694(9) Uani d . 1 1 . .
    H H4A 0.0355 0.8241 -0.2971 0.083 Uiso calc R 1 1 . .
    H H4B 0.0305 0.6762 -0.3689 0.083 Uiso calc R 1 1 . .
    C C5 0.0396(2) 0.5832(4) -0.24158(19) 0.0541(8) Uani d . 1 1 . .
    H H5A -0.0280 0.5735 -0.2534 0.065 Uiso calc R 1 1 . .
    H H5B 0.0636 0.4707 -0.2516 0.065 Uiso calc R 1 1 . .
    C C6 0.03918(17) 0.6941(3) -0.08729(18) 0.0377(6) Uani d . 1 1 . .
    C C7 -0.06080(18) 0.7199(3) -0.10909(17) 0.0393(7) Uani d . 1 1 . .
    C C8 -0.09990(17) 0.7577(3) -0.03913(17) 0.0371(6) Uani d . 1 1 . .
    C C9 -0.04006(17) 0.7845(3) 0.04943(17) 0.0390(6) Uani d . 1 1 . .
    C C10 0.05840(18) 0.7707(3) 0.06310(18) 0.0423(7) Uani d . 1 1 . .
    C C11 -0.07316(18) 0.8218(4) 0.1260(2) 0.0469(7) Uani d . 1 1 . .
    C C12 -0.1223(2) 0.7317(4) -0.2007(2) 0.0501(7) Uani d . 1 1 . .
    C C13 -0.20408(17) 0.7636(3) -0.05558(17) 0.0389(7) Uani d . 1 1 . .
    C C14 -0.25728(18) 0.6183(3) -0.09053(18) 0.0480(7) Uani d . 1 1 . .
    H H14 -0.2291 0.5234 -0.1090 0.058 Uiso calc R 1 1 . .
    C C15 -0.35192(19) 0.6144(4) -0.09781(19) 0.0503(8) Uani d . 1 1 . .
    H H15 -0.3865 0.5158 -0.1212 0.060 Uiso calc R 1 1 . .
    C C16 -0.39660(18) 0.7517(4) -0.07161(18) 0.0457(7) Uani d . 1 1 . .
    C C17 -0.34374(19) 0.8981(4) -0.04005(19) 0.0530(8) Uani d . 1 1 . .
    H H17 -0.3729 0.9948 -0.0245 0.064 Uiso calc R 1 1 . .
    C C18 -0.24811(19) 0.9038(4) -0.03101(19) 0.0510(8) Uani d . 1 1 . .
    H H18 -0.2137 1.0029 -0.0082 0.061 Uiso calc R 1 1 . .
    C C19 -0.49842(18) 0.7409(4) -0.0753(2) 0.0621(9) Uani d . 1 1 . .
    H H19A -0.5336 0.6874 -0.1317 0.093 Uiso calc R 1 1 . .
    H H19B -0.5224 0.8552 -0.0719 0.093 Uiso calc R 1 1 . .
    H H19C -0.5044 0.6734 -0.0246 0.093 Uiso calc R 1 1 . .
    N N1 0.09533(14) 0.7257(3) -0.00185(15) 0.0435(6) Uani d . 1 1 . .
    N N2 0.08305(15) 0.6368(3) -0.14634(15) 0.0494(6) Uani d . 1 1 . .
    N N3 -0.17316(17) 0.7510(3) -0.27279(18) 0.0718(8) Uani d . 1 1 . .
    N N4 -0.09375(18) 0.8519(3) 0.19069(18) 0.0690(8) Uani d . 1 1 . .
    N N5 0.11881(16) 0.8013(3) 0.14709(15) 0.0639(7) Uani d . 1 1 . .
    H H5C 0.1785 0.7910 0.1561 0.077 Uiso calc R 1 1 . .
    H H5D 0.0976 0.8310 0.1915 0.077 Uiso calc R 1 1 . .
loop_
    _atom_site_aniso_label
    _atom_site_aniso_U_11
    _atom_site_aniso_U_22
    _atom_site_aniso_U_33
    _atom_site_aniso_U_12
    _atom_site_aniso_U_13
    _atom_site_aniso_U_23
    C1 0.0354(18) 0.091(2) 0.051(2) 0.0125(16) 0.0047(15) -0.0054(17)
    C2 0.0436(19) 0.088(2) 0.091(3) -0.0040(17) 0.0231(19) -0.004(2)
    C3 0.081(3) 0.096(3) 0.072(3) 0.000(2) 0.034(2) 0.015(2)
    C4 0.073(2) 0.084(2) 0.045(2) 0.0123(18) 0.0078(18) 0.0084(17)
    C5 0.0489(18) 0.0681(19) 0.0394(18) 0.0019(15) 0.0037(14) -0.0112(15)
    C6 0.0289(15) 0.0466(15) 0.0312(16) -0.0013(12) -0.0008(12) -0.0032(13)
    C7 0.0308(14) 0.0550(17) 0.0243(15) -0.0002(13) -0.0041(12) 0.0013(12)
    C8 0.0289(14) 0.0418(15) 0.0321(15) -0.0006(12) -0.0043(12) 0.0029(12)
    C9 0.0305(14) 0.0521(16) 0.0287(16) 0.0030(13) 0.0001(12) 0.0008(13)
    C10 0.0328(15) 0.0516(16) 0.0308(16) 0.0012(13) -0.0086(13) 0.0005(13)
    C11 0.0366(17) 0.0588(17) 0.0363(18) 0.0075(14) -0.0032(14) 0.0022(15)
    C12 0.0346(16) 0.073(2) 0.0365(17) -0.0008(15) 0.0006(13) -0.0015(15)
    C13 0.0291(14) 0.0505(16) 0.0302(15) 0.0044(13) -0.0018(11) 0.0026(13)
    C14 0.0348(17) 0.0562(18) 0.0464(19) -0.0003(15) 0.0018(14) -0.0069(14)
    C15 0.0346(17) 0.0627(19) 0.0467(19) -0.0072(15) 0.0013(14) -0.0071(15)
    C16 0.0298(15) 0.0728(19) 0.0286(16) -0.0015(16) -0.0005(12) 0.0051(15)
    C17 0.0378(18) 0.069(2) 0.048(2) 0.0125(16) 0.0066(14) -0.0023(15)
    C18 0.0380(17) 0.0588(18) 0.0479(19) -0.0024(15) -0.0002(14) -0.0071(15)
    C19 0.0348(16) 0.103(2) 0.045(2) -0.0013(16) 0.0072(14) -0.0007(17)
    N1 0.0292(12) 0.0603(14) 0.0322(14) 0.0019(11) -0.0043(10) -0.0048(11)
    N2 0.0321(13) 0.0779(16) 0.0332(14) 0.0014(12) 0.0019(11) -0.0058(12)
    N3 0.0418(15) 0.122(2) 0.0382(16) 0.0048(15) -0.0092(12) 0.0035(15)
    N4 0.069(2) 0.095(2) 0.0407(17) 0.0215(15) 0.0134(15) 0.0021(15)
    N5 0.0350(13) 0.1071(19) 0.0366(15) 0.0111(13) -0.0094(11) -0.0156(14)
_geom_special_details
;
 All s.u.'s (except the s.u. in the dihedral angle between two l.s. planes)
 are estimated using the full covariance matrix. The cell s.u.'s are taken
 into account individually in the estimation of s.u.'s in distances, angles
 and torsion angles; correlations between s.u.'s in cell parameters are only
 used when they are defined by crystal symmetry. An approximate (isotropic)
 treatment of cell s.u.'s is used for estimating s.u.'s involving l.s. planes.
;
loop_
    _geom_bond_atom_site_label_1
    _geom_bond_atom_site_label_2
    _geom_bond_site_symmetry_2
    _geom_bond_distance
    _geom_bond_publ_flag
    C1 N2 . 1.476(3) ?
    C1 C2 . 1.516(4) ?
    C1 H1A . 0.9700 ?
    C1 H1B . 0.9700 ?
    C2 C3 . 1.528(4) ?
    C2 H2A . 0.9700 ?
    C2 H2B . 0.9700 ?
    C3 C4 . 1.517(4) ?
    C3 H3A . 0.9700 ?
    C3 H3B . 0.9700 ?
    C4 C5 . 1.498(4) ?
    C4 H4A . 0.9700 ?
    C4 H4B . 0.9700 ?
    C5 N2 . 1.467(3) ?
    C5 H5A . 0.9700 ?
    C5 H5B . 0.9700 ?
    C6 N2 . 1.336(3) ?
    C6 N1 . 1.348(3) ?
    C6 C7 . 1.438(3) ?
    C7 C8 . 1.390(3) ?
    C7 C12 . 1.431(4) ?
    C8 C9 . 1.398(3) ?
    C8 C13 . 1.495(3) ?
    C9 C10 . 1.420(3) ?
    C9 C11 . 1.426(4) ?
    C10 N1 . 1.315(3) ?
    C10 N5 . 1.352(3) ?
    C11 N4 . 1.142(3) ?
    C12 N3 . 1.147(3) ?
    C13 C18 . 1.375(3) ?
    C13 C14 . 1.388(3) ?
    C14 C15 . 1.379(3) ?
    C14 H14 . 0.9300 ?
    C15 C16 . 1.374(4) ?
    C15 H15 . 0.9300 ?
    C16 C17 . 1.381(4) ?
    C16 C19 . 1.501(4) ?
    C17 C18 . 1.388(4) ?
    C17 H17 . 0.9300 ?
    C18 H18 . 0.9300 ?
    C19 H19A . 0.9600 ?
    C19 H19B . 0.9600 ?
    C19 H19C . 0.9600 ?
    N5 H5C . 0.8600 ?
    N5 H5D . 0.8600 ?
loop_
    _geom_angle_atom_site_label_1
    _geom_angle_atom_site_label_2
    _geom_angle_atom_site_label_3
    _geom_angle_site_symmetry_1
    _geom_angle_site_symmetry_3
    _geom_angle
    _geom_angle_publ_flag
    N2 C1 C2 . . 109.4(2) ?
    N2 C1 H1A . . 109.8 ?
    C2 C1 H1A . . 109.8 ?
    N2 C1 H1B . . 109.8 ?
    C2 C1 H1B . . 109.8 ?
    H1A C1 H1B . . 108.2 ?
    C1 C2 C3 . . 113.0(3) ?
    C1 C2 H2A . . 109.0 ?
    C3 C2 H2A . . 109.0 ?
    C1 C2 H2B . . 109.0 ?
    C3 C2 H2B . . 109.0 ?
    H2A C2 H2B . . 107.8 ?
    C4 C3 C2 . . 110.4(3) ?
    C4 C3 H3A . . 109.6 ?
    C2 C3 H3A . . 109.6 ?
    C4 C3 H3B . . 109.6 ?
    C2 C3 H3B . . 109.6 ?
    H3A C3 H3B . . 108.1 ?
    C5 C4 C3 . . 110.0(3) ?
    C5 C4 H4A . . 109.7 ?
    C3 C4 H4A . . 109.7 ?
    C5 C4 H4B . . 109.7 ?
    C3 C4 H4B . . 109.7 ?
    H4A C4 H4B . . 108.2 ?
    N2 C5 C4 . . 110.5(2) ?
    N2 C5 H5A . . 109.6 ?
    C4 C5 H5A . . 109.6 ?
    N2 C5 H5B . . 109.6 ?
    C4 C5 H5B . . 109.6 ?
    H5A C5 H5B . . 108.1 ?
    N2 C6 N1 . . 115.3(2) ?
    N2 C6 C7 . . 124.6(2) ?
    N1 C6 C7 . . 120.1(2) ?
    C8 C7 C12 . . 116.6(2) ?
    C8 C7 C6 . . 119.3(2) ?
    C12 C7 C6 . . 123.6(3) ?
    C7 C8 C9 . . 119.0(2) ?
    C7 C8 C13 . . 121.7(2) ?
    C9 C8 C13 . . 119.3(2) ?
    C8 C9 C10 . . 117.7(2) ?
    C8 C9 C11 . . 123.3(2) ?
    C10 C9 C11 . . 119.0(2) ?
    N1 C10 N5 . . 117.0(2) ?
    N1 C10 C9 . . 123.4(2) ?
    N5 C10 C9 . . 119.5(3) ?
    N4 C11 C9 . . 175.6(3) ?
    N3 C12 C7 . . 175.8(3) ?
    C18 C13 C14 . . 118.7(2) ?
    C18 C13 C8 . . 122.1(2) ?
    C14 C13 C8 . . 119.0(2) ?
    C15 C14 C13 . . 120.1(3) ?
    C15 C14 H14 . . 120.0 ?
    C13 C14 H14 . . 120.0 ?
    C16 C15 C14 . . 122.0(3) ?
    C16 C15 H15 . . 119.0 ?
    C14 C15 H15 . . 119.0 ?
    C15 C16 C17 . . 117.5(2) ?
    C15 C16 C19 . . 121.0(3) ?
    C17 C16 C19 . . 121.5(3) ?
    C16 C17 C18 . . 121.4(3) ?
    C16 C17 H17 . . 119.3 ?
    C18 C17 H17 . . 119.3 ?
    C13 C18 C17 . . 120.3(3) ?
    C13 C18 H18 . . 119.9 ?
    C17 C18 H18 . . 119.9 ?
    C16 C19 H19A . . 109.5 ?
    C16 C19 H19B . . 109.5 ?
    H19A C19 H19B . . 109.5 ?
    C16 C19 H19C . . 109.5 ?
    H19A C19 H19C . . 109.5 ?
    H19B C19 H19C . . 109.5 ?
    C10 N1 C6 . . 120.1(2) ?
    C6 N2 C5 . . 127.2(2) ?
    C6 N2 C1 . . 122.8(2) ?
    C5 N2 C1 . . 109.8(2) ?
    C10 N5 H5C . . 120.0 ?
    C10 N5 H5D . . 120.0 ?
    H5C N5 H5D . . 120.0 ?
loop_
    _geom_torsion_atom_site_label_1
    _geom_torsion_atom_site_label_2
    _geom_torsion_atom_site_label_3
    _geom_torsion_atom_site_label_4
    _geom_torsion_site_symmetry_1
    _geom_torsion_site_symmetry_2
    _geom_torsion_site_symmetry_3
    _geom_torsion_site_symmetry_4
    _geom_torsion
    _geom_torsion_publ_flag
    N2 C1 C2 C3 . . . . -53.8(3) ?
    C1 C2 C3 C4 . . . . 50.1(4) ?
    C2 C3 C4 C5 . . . . -52.2(4) ?
    C3 C4 C5 N2 . . . . 60.4(3) ?
    N2 C6 C7 C8 . . . . 171.4(2) ?
    N1 C6 C7 C8 . . . . -7.6(4) ?
    N2 C6 C7 C12 . . . . -17.2(4) ?
    N1 C6 C7 C12 . . . . 163.8(2) ?
    C12 C7 C8 C9 . . . . -166.5(2) ?
    C6 C7 C8 C9 . . . . 5.6(4) ?
    C12 C7 C8 C13 . . . . 15.9(4) ?
    C6 C7 C8 C13 . . . . -172.1(2) ?
    C7 C8 C9 C10 . . . . -0.3(3) ?
    C13 C8 C9 C10 . . . . 177.4(2) ?
    C7 C8 C9 C11 . . . . -179.2(2) ?
    C13 C8 C9 C11 . . . . -1.5(4) ?
    C8 C9 C10 N1 . . . . -3.6(4) ?
    C11 C9 C10 N1 . . . . 175.4(2) ?
    C8 C9 C10 N5 . . . . 177.9(2) ?
    C11 C9 C10 N5 . . . . -3.1(4) ?
    C7 C8 C13 C18 . . . . -127.4(3) ?
    C9 C8 C13 C18 . . . . 55.0(3) ?
    C7 C8 C13 C14 . . . . 57.5(3) ?
    C9 C8 C13 C14 . . . . -120.1(3) ?
    C18 C13 C14 C15 . . . . -1.7(4) ?
    C8 C13 C14 C15 . . . . 173.6(2) ?
    C13 C14 C15 C16 . . . . 0.2(4) ?
    C14 C15 C16 C17 . . . . 2.1(4) ?
    C14 C15 C16 C19 . . . . -176.6(3) ?
    C15 C16 C17 C18 . . . . -2.9(4) ?
    C19 C16 C17 C18 . . . . 175.7(3) ?
    C14 C13 C18 C17 . . . . 0.8(4) ?
    C8 C13 C18 C17 . . . . -174.3(3) ?
    C16 C17 C18 C13 . . . . 1.5(4) ?
    N5 C10 N1 C6 . . . . -179.7(2) ?
    C9 C10 N1 C6 . . . . 1.7(4) ?
    N2 C6 N1 C10 . . . . -175.2(2) ?
    C7 C6 N1 C10 . . . . 3.9(4) ?
    N1 C6 N2 C5 . . . . 176.4(2) ?
    C7 C6 N2 C5 . . . . -2.6(4) ?
    N1 C6 N2 C1 . . . . -9.6(4) ?
    C7 C6 N2 C1 . . . . 171.4(2) ?
    C4 C5 N2 C6 . . . . 109.7(3) ?
    C4 C5 N2 C1 . . . . -64.9(3) ?
    C2 C1 N2 C6 . . . . -114.6(3) ?
    C2 C1 N2 C5 . . . . 60.3(3) ?
loop_
    _geom_hbond_atom_site_label_D
    _geom_hbond_atom_site_label_H
    _geom_hbond_atom_site_label_A
    _geom_hbond_site_symmetry_A
    _geom_hbond_distance_DH
    _geom_hbond_distance_HA
    _geom_hbond_distance_DA
    _geom_hbond_angle_DHA
    N5 H5C N3 4_676 0.86 2.18 2.999(4) 160
    C2 H2B N4 3_575 0.97 2.62 3.509(4) 153
    C19 H19A N4 4_575 0.96 2.61 3.509(4) 156
_iucr_refine_instructions_details
;
CELL  0.71073  14.8695   7.7350  15.2791   90.000  107.196   90.000
ZERR     4.00   0.0012   0.0006   0.0013    0.000    0.008    0.000
LATT   1
SYMM  1/2 - X, 1/2 + Y, 1/2 - Z
SFAC  C    H    N
UNIT  76   76   20
MERG   2
FMAP   2
PLAN   20
OMIT -2 55
BOND $H
ACTA
CONF
HFIX 93 N5
L.S.  12
WGHT    0.068000    0.045230
FVAR       4.35097
C1    1    0.186546    0.634776   -0.125215    11.00000    0.03500    0.09119 =
         0.05072   -0.00572    0.00457    0.01248
AFIX  23
H1A   2    0.207731    0.518955   -0.133421    11.00000   -1.20000
H1B   2    0.215241    0.668452   -0.061931    11.00000   -1.20000
AFIX   0
C2    1    0.216032    0.759162   -0.188233    11.00000    0.04347    0.08822 =
         0.09090   -0.00430    0.02308   -0.00392
AFIX  23
H2A   2    0.283468    0.749781   -0.177622    11.00000   -1.20000
H2B   2    0.202588    0.876360   -0.173286    11.00000   -1.20000
AFIX   0
C3    1    0.166103    0.725516   -0.289492    11.00000    0.08099    0.09531 =
         0.07249    0.01572    0.03411    0.00057
AFIX  23
H3A   2    0.179562    0.819035   -0.326023    11.00000   -1.20000
H3B   2    0.189483    0.618980   -0.308243    11.00000   -1.20000
AFIX   0
C4    1    0.060602    0.711865   -0.306128    11.00000    0.07267    0.08462 =
         0.04496    0.00839    0.00776    0.01263
AFIX  23
H4A   2    0.035496    0.823968   -0.297079    11.00000   -1.20000
H4B   2    0.030587    0.676087   -0.368835    11.00000   -1.20000
AFIX   0
C5    1    0.039635    0.583144   -0.241544    11.00000    0.04905    0.06792 =
         0.03954   -0.01098    0.00387    0.00199
AFIX  23
H5A   2   -0.027950    0.573410   -0.253370    11.00000   -1.20000
H5B   2    0.063681    0.470612   -0.251514    11.00000   -1.20000
AFIX   0
C6    1    0.039180    0.693992   -0.087302    11.00000    0.02881    0.04714 =
         0.03149   -0.00342   -0.00072   -0.00132
C7    1   -0.060800    0.719937   -0.109046    11.00000    0.03049    0.05502 =
         0.02496    0.00161   -0.00434    0.00007
C8    1   -0.099892    0.757719   -0.039055    11.00000    0.02875    0.04203 =
         0.03235    0.00270   -0.00414   -0.00062
C9    1   -0.040066    0.784459    0.049416    11.00000    0.03030    0.05185 =
         0.02950    0.00054    0.00048    0.00273
C10   1    0.058372    0.770715    0.063134    11.00000    0.03257    0.05227 =
         0.03089    0.00044   -0.00841    0.00106
C11   1   -0.073129    0.821824    0.125952    11.00000    0.03705    0.05881 =
         0.03653    0.00217   -0.00313    0.00754
C12   1   -0.122209    0.731798   -0.200753    11.00000    0.03438    0.07340 =
         0.03680   -0.00128    0.00065   -0.00095
C13   1   -0.204113    0.763581   -0.055623    11.00000    0.02888    0.05101 =
         0.02985    0.00264   -0.00163    0.00409
C14   1   -0.257298    0.618316   -0.090531    11.00000    0.03444    0.05651 =
         0.04658   -0.00697    0.00157   -0.00045
AFIX  43
H14   2   -0.229084    0.523435   -0.109052    11.00000   -1.20000
AFIX   0
C15   1   -0.351948    0.614322   -0.097825    11.00000    0.03472    0.06277 =
         0.04681   -0.00736    0.00140   -0.00695
AFIX  43
H15   2   -0.386555    0.515754   -0.121187    11.00000   -1.20000
AFIX   0
C16   1   -0.396645    0.751610   -0.071609    11.00000    0.03011    0.07256 =
         0.02879    0.00514   -0.00037   -0.00123
C17   1   -0.343728    0.898122   -0.040029    11.00000    0.03803    0.06912 =
         0.04852   -0.00222    0.00683    0.01245
AFIX  43
H17   2   -0.372824    0.994949   -0.024520    11.00000   -1.20000
AFIX   0
C18   1   -0.248097    0.903762   -0.030982    11.00000    0.03796    0.05847 =
         0.04797   -0.00714   -0.00001   -0.00232
AFIX  43
H18   2   -0.213632    1.002757   -0.008160    11.00000   -1.20000
AFIX   0
C19   1   -0.498432    0.740864   -0.075313    11.00000    0.03502    0.10347 =
         0.04520   -0.00033    0.00699   -0.00114
AFIX 137
H19A  2   -0.533506    0.686449   -0.131508    11.00000   -1.50000
H19B  2   -0.522531    0.855186   -0.072439    11.00000   -1.50000
H19C  2   -0.504398    0.674078   -0.024362    11.00000   -1.50000
AFIX   0
N1    3    0.095325    0.725728   -0.001884    11.00000    0.02924    0.06065 =
         0.03214   -0.00465   -0.00464    0.00188
N2    3    0.083036    0.636689   -0.146363    11.00000    0.03209    0.07803 =
         0.03334   -0.00595    0.00196    0.00170
N3    3   -0.173167    0.750935   -0.272777    11.00000    0.04151    0.12206 =
         0.03842    0.00342   -0.00922    0.00461
N4    3   -0.093792    0.851790    0.190715    11.00000    0.06949    0.09526 =
         0.04098    0.00230    0.01336    0.02149
N5    3    0.118949    0.801011    0.147400    11.00000    0.03643    0.10197 =
         0.03684   -0.01685   -0.00944    0.01286
HKLF 4
;
