# Supplementary material for: 2-Amino-6-(piperidin-1-yl)-4-p-tolyl­pyridine-3,5-dicarbo­nitrile
Source: Acta Crystallogr Sect E Struct Rep Online. 2013 Nov 23;69(Pt 12):o1807. doi: 10.1107/S1600536813030845 (PMC3885062; doi:10.1107/S1600536813030845)
Supplement: Supplementary file 2 [file e-69-o1807-Isup2.hkl]

#
# h,k,l, Fc-squared, Fo-squared, sigma(Fo-squared) and status flag
#
data_I
_shelx_title ' GV-42-JKR-38-I in P2(1)/n'
_shelx_refln_list_code          4
_shelx_F_calc_maximum      245.64
_exptl_crystal_F_000       672.00
_reflns_d_resolution_high  0.7696
 
loop_
 _symmetry_equiv_pos_as_xyz
 'x, y, z'
 '-x+1/2, y+1/2, -z+1/2'
 '-x, -y, -z'
 'x-1/2, -y-1/2, z-1/2'
 
_cell_length_a    14.8695
_cell_length_b     7.7350
_cell_length_c    15.2791
_cell_angle_alpha  90.000
_cell_angle_beta  107.196
_cell_angle_gamma  90.000
 
_shelx_F_squared_multiplier     1.000
 
loop_
 _refln_index_h
 _refln_index_k
 _refln_index_l
 _refln_F_squared_calc
 _refln_F_squared_meas
 _refln_F_squared_sigma
 _refln_observed_status
   2   0   0     2402.85     2462.76     40.52 o
   4   0   0     1615.53     1836.51    147.45 o
   6   0   0     2737.99     2896.94     36.67 o
   8   0   0      410.89      462.27     26.59 o
  10   0   0        0.19        0.08     26.16 o
  12   0   0       34.31       29.72     29.89 o
  14   0   0      135.50      103.66     24.81 o
  16   0   0        0.07       15.07     25.62 o
  18   0   0        5.77       14.51     24.07 o
   1   1   0      700.28      631.19      7.48 o
   2   1   0     4365.96     4161.11     89.37 o
   3   1   0       77.16       62.89      7.82 o
   4   1   0        0.10        0.47      8.65 o
   5   1   0      259.17      288.13     16.89 o
   6   1   0        1.16       -2.09     10.00 o
   7   1   0       26.27       33.58     16.05 o
   8   1   0        3.20        5.72     16.14 o
   9   1   0      240.69      228.63     21.67 o
  10   1   0       26.79       14.27     26.12 o
  11   1   0       13.92        9.85     26.79 o
  12   1   0        7.04        3.59     29.00 o
  13   1   0       24.74       16.38     17.18 o
  14   1   0       51.41       45.63     14.83 o
  15   1   0        6.13        5.38     14.91 o
  16   1   0        9.86       16.79     17.16 o
  17   1   0        3.91        6.16     17.33 o
  18   1   0       16.49       10.56     17.83 o
   0   2   0    60340.59    51493.84   1184.25 o
   1   2   0     1810.28     1610.13     21.69 o
   2   2   0     3443.61     3149.47     52.10 o
   3   2   0     2251.18     2597.15     59.13 o
   4   2   0     1456.12     1595.41     43.42 o
   5   2   0     1135.49     1271.46     10.42 o
   6   2   0      581.98      696.96     15.71 o
   7   2   0      299.35      328.79     26.66 o
   8   2   0      348.50      455.60     27.33 o
   9   2   0      401.05      429.62     29.89 o
  10   2   0      461.98      525.49     31.84 o
  11   2   0       16.07       15.99     27.80 o
  12   2   0       58.98       47.41     15.50 o
  13   2   0      127.48       88.82     17.61 o
  14   2   0       16.26       19.56     13.93 o
  15   2   0        5.31       10.92     14.82 o
  16   2   0        0.18        1.06     14.15 o
  17   2   0        3.45        2.34     21.72 o
  18   2   0       73.31      102.45     31.09 o
   1   3   0       25.95       15.35      4.60 o
   2   3   0      627.98      564.66     16.50 o
   3   3   0       13.23        9.50      7.98 o
   4   3   0      693.14      743.95     29.59 o
   5   3   0       50.52       33.43      8.07 o
   6   3   0       58.58       57.22     21.70 o
   7   3   0       16.01       18.95      7.99 o
   8   3   0      361.36      387.02     10.68 o
   9   3   0      125.41      135.08     18.09 o
  10   3   0        9.66       14.30      7.89 o
  11   3   0       23.52       19.95     12.66 o
  12   3   0        7.59        2.29     12.13 o
  13   3   0        7.32        4.43     11.33 o
  14   3   0        1.47        6.57     20.81 o
  15   3   0        3.48        5.34     21.80 o
  16   3   0        3.36       10.94     21.96 o
  17   3   0        3.68       10.44     22.73 o
   0   4   0     1519.06     1617.54     50.35 o
   1   4   0       27.53       43.62      9.89 o
   2   4   0      437.97      383.44     27.34 o
   3   4   0      311.64      321.86     16.86 o
   4   4   0      115.79      119.38     11.29 o
   5   4   0      153.82      121.37     10.39 o
   6   4   0       10.14       11.75     20.48 o
   7   4   0       41.76       54.05     23.11 o
   8   4   0       50.84       43.40      4.10 o
   9   4   0      105.80       97.20      5.91 o
  10   4   0      392.38      350.46     52.46 o
  11   4   0        3.08       -8.01     19.24 o
  12   4   0      195.44      190.80     22.23 o
  13   4   0       20.86       12.89     20.48 o
  14   4   0        3.39       10.28     20.25 o
  15   4   0       26.66       23.66     21.35 o
  16   4   0        1.09       -1.69     22.66 o
   1   5   0       33.10       28.73      4.99 o
   2   5   0       33.39       38.47      6.61 o
   3   5   0        0.02       -1.00      8.96 o
   4   5   0      187.15      192.22     10.52 o
   5   5   0       16.47       20.21     10.19 o
   6   5   0        3.84       -2.00     15.05 o
   7   5   0        0.03        0.20     15.37 o
   8   5   0       15.14       21.82     16.67 o
   9   5   0        0.00       -8.70     18.67 o
  10   5   0        3.84        1.66     18.87 o
  11   5   0       12.88       14.39     19.95 o
  12   5   0        1.74        0.24     19.33 o
  13   5   0        9.45       -7.18     19.74 o
  14   5   0       13.90        5.11     20.58 o
  15   5   0        2.76       -0.66     20.65 o
   0   6   0      879.00      914.13     34.92 o
   1   6   0        1.91       -0.71      5.19 o
   2   6   0       28.81       20.22      4.57 o
   3   6   0        2.81        7.96      9.19 o
   4   6   0        0.10       -1.70      9.67 o
   5   6   0       21.72       25.49     10.65 o
   6   6   0        1.36       -2.89     14.87 o
   7   6   0       15.75       19.91     20.19 o
   8   6   0        8.77        8.81     16.48 o
   9   6   0       35.85       31.92     17.44 o
  10   6   0        0.32       10.31     17.75 o
  11   6   0        5.71       15.04     19.17 o
  12   6   0        1.41        9.85     19.12 o
  13   6   0       11.79       17.04     19.65 o
  14   6   0       11.59       21.73     20.55 o
   1   7   0       16.20       15.38      8.53 o
   2   7   0       20.34       15.50      8.70 o
   3   7   0        1.26        3.49      9.18 o
   4   7   0        0.64        5.18      9.69 o
   5   7   0       21.16       30.18     11.18 o
   6   7   0        1.63        2.87     14.42 o
   7   7   0        2.10        1.34     15.48 o
   8   7   0        0.87        2.24     15.51 o
   9   7   0        4.51       14.32     16.79 o
  10   7   0       16.26       21.89     18.01 o
  11   7   0        4.47        4.62     18.57 o
  12   7   0       23.21       15.43     19.89 o
  13   7   0        2.30       -3.49     29.98 o
   0   8   0      135.61      109.49     29.60 o
   1   8   0        5.75       13.93     30.36 o
   2   8   0       47.66       48.48     17.51 o
   3   8   0        2.89       -1.02     15.94 o
   4   8   0       17.64       15.23     10.97 o
   5   8   0        1.24        8.16     14.86 o
   6   8   0        8.85       11.87     16.07 o
   7   8   0        3.08        0.95     19.86 o
   8   8   0        8.11        6.18     21.66 o
   9   8   0        6.35        1.78     22.69 o
  10   8   0       18.10        2.28     24.86 o
  11   8   0        4.67      -25.00     25.00 o
   1   9   0        0.46       -2.67     17.22 o
   2   9   0        2.43        6.70     17.47 o
   3   9   0        0.28       14.55     33.41 o
   4   9   0        0.06       12.31     33.67 o
   5   9   0       15.96       32.23     28.55 o
   6   9   0        0.73       25.74     30.03 o
   0  10   0        0.77      -24.48     24.48 o
   1  10   0        0.41      -26.01     26.01 o
 -17   0   1        2.61      -10.62     24.59 o
 -15   0   1       90.69       80.21     24.36 o
 -13   0   1      403.31      353.98     29.22 o
 -11   0   1        0.96        4.63     16.01 o
  -9   0   1      592.80      615.21     29.16 o
  -7   0   1    14573.53    16636.18     81.97 o
  -5   0   1    12459.04    13108.47    258.50 o
  -3   0   1      577.20      602.24      9.95 o
   3   0   1      904.17     1038.69     38.20 o
   5   0   1      680.47      799.79     39.84 o
   7   0   1     1967.70     2303.13     36.75 o
   9   0   1      522.49      561.20     30.36 o
  11   0   1        3.46        5.49     27.37 o
  13   0   1      367.88      383.78     35.03 o
  15   0   1      114.13      123.36     32.54 o
  17   0   1       21.61       38.58     26.98 o
 -18   1   1        2.63        3.38     17.45 o
 -17   1   1        0.19       -2.13     16.64 o
 -16   1   1        0.97        0.18     16.08 o
 -15   1   1        2.21        2.05     15.17 o
 -14   1   1        1.42       -2.65     14.31 o
 -13   1   1       51.13       45.80     14.49 o
 -12   1   1        0.35        1.38     14.07 o
 -11   1   1       23.06       25.90     13.48 o
 -10   1   1        4.32        9.48     14.55 o
  -9   1   1     1029.47     1010.83     19.72 o
  -8   1   1      144.09      133.11     22.64 o
  -7   1   1      118.91      120.56     23.67 o
  -6   1   1      113.04      107.26     11.94 o
  -5   1   1     1675.30     1728.06     42.03 o
  -4   1   1        4.19        1.55      6.21 o
  -3   1   1     1904.44     1872.38     17.20 o
  -2   1   1      660.09      618.57     32.20 o
  -1   1   1      226.95      186.52     10.22 o
   0   1   1        2.67        6.58      2.75 o
   1   1   1     7203.44     7340.62     43.58 o
   2   1   1      924.69      952.27     20.82 o
   3   1   1     1322.34     1462.13     39.59 o
   4   1   1       10.93       16.27      7.83 o
   5   1   1     2241.03     2606.11     64.55 o
   6   1   1      148.78      140.34     15.36 o
   7   1   1      794.93      872.74     20.30 o
   8   1   1       16.34       15.81     16.72 o
   9   1   1      108.85       99.97     18.08 o
  10   1   1       36.45       26.47     19.15 o
  11   1   1       55.03       56.66     22.29 o
  12   1   1        0.00       -3.20     20.20 o
  13   1   1       20.40       56.98     29.81 o
  14   1   1        0.34        1.14     31.10 o
  15   1   1        0.00        3.33     17.49 o
  16   1   1        3.27       -4.75     15.64 o
  17   1   1        0.23        9.34     16.77 o
  18   1   1        4.91       20.44     19.27 o
 -18   2   1       15.58        8.20     27.86 o
 -17   2   1       12.95       27.85     26.00 o
 -16   2   1        7.76        5.54     15.90 o
 -15   2   1      131.35      112.83     14.55 o
 -14   2   1        4.59        2.51     13.37 o
 -13   2   1       78.13       66.53     13.35 o
 -12   2   1       25.46       14.94     12.98 o
 -11   2   1        6.27       -2.02     12.07 o
 -10   2   1       27.45       26.11     11.15 o
  -9   2   1       34.40       46.86     13.76 o
  -8   2   1      466.13      501.75     18.27 o
  -7   2   1     1905.49     2105.41     99.44 o
  -6   2   1       37.84       37.64      4.90 o
  -5   2   1     3011.68     3294.84     50.37 o
  -4   2   1       12.21        7.51      4.23 o
  -3   2   1       40.54       35.82      5.92 o
  -2   2   1     4122.33     3549.09     50.17 o
  -1   2   1     6102.90     5314.68     81.88 o
   0   2   1    14746.14    12402.14     76.97 o
   1   2   1     4517.89     4219.35     68.07 o
   2   2   1       32.17       27.69      4.13 o
   3   2   1     1436.63     1480.18     69.97 o
   4   2   1      997.00     1185.43     34.50 o
   5   2   1       41.77       44.27     11.29 o
   6   2   1     1281.73     1431.06     33.92 o
   7   2   1      608.40      676.39     29.51 o
   8   2   1        0.11        1.87     25.43 o
   9   2   1       51.49       68.65     27.35 o
  10   2   1        0.66        6.62     27.52 o
  11   2   1      251.50      210.32     32.78 o
  12   2   1        4.75        2.76     30.27 o
  13   2   1       97.98       67.76     30.33 o
  14   2   1       47.75       29.45     29.84 o
  15   2   1       46.18       41.77     18.08 o
  16   2   1        0.23        7.87     15.67 o
  17   2   1       25.82       28.40     22.51 o
 -17   3   1        2.48        7.08     21.45 o
 -16   3   1        0.10        3.81     20.45 o
 -15   3   1        2.33       -4.03     20.37 o
 -14   3   1        1.19       -0.40     11.53 o
 -13   3   1       68.99       78.14     11.85 o
 -12   3   1        5.39        7.86     10.78 o
 -11   3   1      497.42      498.89     32.40 o
 -10   3   1        0.08       -2.76      5.14 o
  -9   3   1      213.14      231.87     11.58 o
  -8   3   1       34.56       36.37      7.25 o
  -7   3   1       81.62       81.55      6.08 o
  -6   3   1        0.00       -1.15      3.91 o
  -5   3   1       23.77       33.01     10.56 o
  -4   3   1      289.25      254.95     14.14 o
  -3   3   1     3973.65     3842.30    108.85 o
  -2   3   1      202.93      186.08      8.21 o
  -1   3   1      541.73      481.30     35.80 o
   0   3   1        5.30        2.53      5.36 o
   1   3   1       85.37       63.92      6.62 o
   2   3   1       44.26       26.30      4.13 o
   3   3   1      259.70      222.03      5.52 o
   4   3   1       10.34        7.94      4.26 o
   5   3   1       39.47       42.01      5.31 o
   6   3   1       24.23       27.04     10.77 o
   7   3   1       49.55       56.04      9.94 o
   8   3   1       41.37       55.56     10.77 o
   9   3   1      619.55      742.86     16.13 o
  10   3   1        5.31        4.19     11.47 o
  11   3   1      185.65      244.26     32.63 o
  12   3   1       20.83       -3.13     30.72 o
  13   3   1        2.32       -5.45     13.96 o
  14   3   1        6.93        5.68     31.27 o
  15   3   1        0.00        4.47     20.80 o
  16   3   1        4.41       13.36     23.14 o
 -16   4   1       18.46       25.29     21.09 o
 -15   4   1       48.90       40.33     20.55 o
 -14   4   1       18.24       34.18     20.07 o
 -13   4   1        4.16        8.08     18.86 o
 -12   4   1       41.23       27.67     19.30 o
 -11   4   1       56.16       36.78     19.87 o
 -10   4   1        5.21        1.54      6.55 o
  -9   4   1      319.69      267.23     32.72 o
  -8   4   1       20.34       13.22      2.35 o
  -7   4   1       99.07      115.66     16.37 o
  -6   4   1        7.51        5.79     13.65 o
  -5   4   1        4.60        2.11      8.28 o
  -4   4   1       69.35       77.85      7.53 o
  -3   4   1      384.04      366.36     10.82 o
  -2   4   1      570.83      524.27     11.54 o
  -1   4   1     1072.67     1015.13     26.85 o
   0   4   1     1282.65     1178.20     70.28 o
   1   4   1       65.38       65.61      5.51 o
   2   4   1       13.40        8.80      5.09 o
   3   4   1     1752.05     1884.74     74.16 o
   4   4   1      403.92      372.26     11.31 o
   5   4   1        3.55        3.58      9.54 o
   6   4   1      372.35      290.67    113.53 o
   7   4   1       39.38       44.68      5.97 o
   8   4   1       10.56       14.63      7.57 o
   9   4   1      121.24      106.08     28.51 o
  10   4   1        0.26        8.61      9.86 o
  11   4   1      318.01      418.02     34.45 o
  12   4   1       42.63       61.11     30.92 o
  13   4   1       17.23       13.10     31.07 o
  14   4   1       16.15      -10.30     20.77 o
  15   4   1        3.61       10.31     22.53 o
  16   4   1       11.65       21.53     34.03 o
 -16   5   1        0.39      -14.74     32.94 o
 -15   5   1        3.67        0.98     20.75 o
 -14   5   1        0.63        8.29     19.28 o
 -13   5   1        2.04        5.77     18.45 o
 -12   5   1        2.07      -10.66     18.58 o
 -11   5   1      172.48      197.72     19.76 o
 -10   5   1        1.32      -17.66     17.66 o
  -9   5   1       32.94       40.14     17.63 o
  -8   5   1        8.82        5.88     16.42 o
  -7   5   1        7.40       12.95     14.65 o
  -6   5   1        9.10        9.57     13.36 o
  -5   5   1        0.03       -0.28      8.83 o
  -4   5   1       42.33       56.95      8.91 o
  -3   5   1      248.36      275.97     13.73 o
  -2   5   1        4.00        7.01      4.99 o
  -1   5   1       10.09       12.48      4.81 o
   0   5   1       30.47       36.29      5.08 o
   1   5   1      319.10      300.08      8.89 o
   2   5   1        2.03        5.14      4.86 o
   3   5   1       49.39       53.74     11.73 o
   4   5   1        1.69        3.98      7.58 o
   5   5   1        2.32        2.55      9.33 o
   6   5   1        3.33        9.78     23.83 o
   7   5   1        0.37        8.66     24.78 o
   8   5   1       26.87       34.75     25.49 o
   9   5   1       28.66       26.26     26.15 o
  10   5   1        1.02       -2.63     28.37 o
  11   5   1       20.08       19.69     19.39 o
  12   5   1       28.95       46.05     19.98 o
  13   5   1        6.92       -8.30     21.23 o
  14   5   1        7.56       21.11     21.91 o
  15   5   1        2.61       -2.37     33.21 o
 -15   6   1        0.16       -8.88     33.14 o
 -14   6   1        0.33       17.98     21.02 o
 -13   6   1        3.38        1.20     18.78 o
 -12   6   1        1.44       12.54     18.58 o
 -11   6   1        8.32       24.49     17.60 o
 -10   6   1        1.12        6.41     16.95 o
  -9   6   1        1.05       -5.33     16.01 o
  -8   6   1        0.33       -0.38     15.52 o
  -7   6   1      119.98      124.70     16.22 o
  -6   6   1        6.55        9.42     10.34 o
  -5   6   1        6.25       10.28      9.79 o
  -4   6   1        1.93        3.60      9.44 o
  -3   6   1       89.24       92.06     10.49 o
  -2   6   1       60.23       53.56      4.86 o
  -1   6   1       79.92       73.25      5.72 o
   0   6   1       36.92       35.15      5.55 o
   1   6   1       61.19       58.62      5.37 o
   2   6   1      130.20      116.18     10.10 o
   3   6   1       65.33       58.81      9.76 o
   4   6   1        8.27        7.95     11.33 o
   5   6   1        5.41        6.41     11.52 o
   6   6   1        2.02        6.16     16.08 o
   7   6   1       18.53       21.83     17.41 o
   8   6   1       10.97        6.87     17.80 o
   9   6   1       47.91       42.30     18.84 o
  10   6   1       59.65       61.72     20.31 o
  11   6   1        0.23        2.26     20.01 o
  12   6   1      127.19      167.18     22.26 o
  13   6   1       29.46       42.37     21.78 o
  14   6   1        6.82        0.22     32.32 o
 -13   7   1       10.85       18.94     19.83 o
 -12   7   1        0.05       -0.62     19.08 o
 -11   7   1        0.27        0.60     17.82 o
 -10   7   1        1.64       -3.42     17.06 o
  -9   7   1       19.61       24.05     17.11 o
  -8   7   1        0.41       -1.07     14.86 o
  -7   7   1        0.09       -4.72     14.42 o
  -6   7   1        2.05        2.87     13.14 o
  -5   7   1        0.75        2.64      9.91 o
  -4   7   1       24.11       29.68      9.26 o
  -3   7   1        4.03       13.12     12.86 o
  -2   7   1       15.26       17.01      9.93 o
  -1   7   1       62.05       49.86      9.59 o
   0   7   1       53.77       54.70     13.72 o
   1   7   1      212.20      224.08     10.03 o
   2   7   1       27.96       30.26      9.35 o
   3   7   1       34.54       48.94      9.88 o
   4   7   1        0.00        5.25     10.00 o
   5   7   1        5.13       14.23     11.51 o
   6   7   1        4.17        5.29     15.10 o
   7   7   1       49.30       48.51     16.66 o
   8   7   1       13.07       14.18     16.26 o
   9   7   1       47.22       73.50     18.33 o
  10   7   1        4.15       21.86     19.09 o
  11   7   1        8.07        8.20     19.35 o
  12   7   1        1.46        5.08     20.33 o
 -11   8   1        9.42        4.04     25.05 o
 -10   8   1        0.34       -0.15     23.85 o
  -9   8   1       20.69       12.17     22.81 o
  -8   8   1        3.52        8.26     20.14 o
  -7   8   1       15.66       11.62     19.73 o
  -6   8   1        0.71       12.51     20.49 o
  -5   8   1        2.01        9.73     15.00 o
  -4   8   1        0.33       -0.79     11.13 o
  -3   8   1        0.80        2.14     16.40 o
  -2   8   1       14.41       21.12     32.49 o
  -1   8   1        3.33       -2.62     29.82 o
   0   8   1       18.61       11.87     19.75 o
   1   8   1       15.25       10.01     17.01 o
   2   8   1       21.92       18.05     16.66 o
   3   8   1       26.90       26.74     16.80 o
   4   8   1        2.13       -3.02     11.57 o
   5   8   1        8.33       15.81     15.42 o
   6   8   1        0.34        0.43     15.98 o
   7   8   1       26.82       29.65     21.93 o
   8   8   1        0.02       10.44     22.15 o
   9   8   1        0.62        0.85     24.15 o
  10   8   1       52.93       77.87     27.01 o
  -6   9   1        1.98        5.51     28.76 o
  -5   9   1        0.04       13.07     29.30 o
  -4   9   1        2.00      -10.92     33.37 o
  -3   9   1       26.11       26.94     33.63 o
  -2   9   1        1.59        0.20     17.33 o
  -1   9   1        2.93       -7.58     28.57 o
   0   9   1        1.26      -23.04     23.04 o
   1   9   1        0.00       -0.83     17.33 o
   2   9   1        2.37        2.70     17.39 o
   3   9   1        2.76      -18.71     33.83 o
   4   9   1        3.33      -28.87     32.73 o
   5   9   1        0.90      -11.72     29.33 o
   6   9   1        0.76        8.72     29.91 o
  -1  10   1        0.04      -28.22     28.22 o
   0  10   1        2.51      -24.88     24.88 o
 -18   0   2       13.00        5.60     25.01 o
 -16   0   2       46.32       23.30     24.13 o
 -14   0   2      517.95      354.42     26.27 o
 -12   0   2       17.75       14.02     20.95 o
 -10   0   2      122.12      106.65     19.86 o
  -8   0   2      790.61      776.53     23.71 o
  -6   0   2     1800.50     1710.62    148.02 o
  -4   0   2     1391.51     1480.50     14.05 o
  -2   0   2     1000.07      836.18     12.27 o
   0   0   2     1226.62     1435.02     15.32 o
   2   0   2     2179.47     2643.89     30.77 o
   4   0   2      341.42      374.43     14.04 o
   6   0   2      198.96      236.84     24.68 o
   8   0   2      274.53      254.77     26.84 o
  10   0   2       72.48       63.85     28.66 o
  12   0   2       96.46       74.07     28.29 o
  14   0   2      233.45      269.70     34.56 o
  16   0   2        6.09       -8.44     32.46 o
 -18   1   2        0.97       -0.33     17.66 o
 -17   1   2        1.21        3.05     15.79 o
 -16   1   2       39.15       23.85     16.63 o
 -15   1   2        3.89        9.44     15.63 o
 -14   1   2       62.85       66.75     16.00 o
 -13   1   2        0.09       -1.54     15.47 o
 -12   1   2       32.13       18.34     15.01 o
 -11   1   2        0.84       -8.19     11.85 o
 -10   1   2       16.71       23.01     11.24 o
  -9   1   2      136.83      136.41     11.35 o
  -8   1   2      145.89      127.74     10.79 o
  -7   1   2        5.87        2.35      9.83 o
  -6   1   2     1701.40     1752.10     17.18 o
  -5   1   2       48.15       42.37      7.04 o
  -4   1   2     1579.97     1351.41     21.84 o
  -3   1   2      601.82      509.75      5.77 o
  -2   1   2       95.00       65.15      4.01 o
  -1   1   2      188.45      144.92      3.96 o
   0   1   2     6031.21     5589.73     59.27 o
   1   1   2      152.49      154.19      9.18 o
   2   1   2     2679.02     3016.86     39.33 o
   3   1   2      419.83      478.49     18.28 o
   4   1   2      621.29      789.38     16.49 o
   5   1   2      302.63      342.74     13.03 o
   6   1   2     1354.15     1499.62     22.19 o
   7   1   2      188.28      204.89     17.18 o
   8   1   2      111.76      104.54     17.61 o
   9   1   2       19.75       15.08     18.02 o
  10   1   2      338.03      300.12     21.14 o
  11   1   2      148.51      120.57     21.29 o
  12   1   2        0.99        7.56     21.01 o
  13   1   2       29.82       17.79     21.00 o
  14   1   2       25.21       16.66     21.29 o
  15   1   2        5.81       10.52     32.22 o
  16   1   2        1.68      -15.33     35.20 o
  17   1   2        0.65       -0.91     16.73 o
 -18   2   2       10.57        8.88     28.51 o
 -17   2   2        0.70        8.39     27.36 o
 -16   2   2       38.08       17.86     14.96 o
 -15   2   2        0.01        0.10     14.16 o
 -14   2   2      181.16      146.41     17.14 o
 -13   2   2        9.99        8.91     12.84 o
 -12   2   2      134.40      107.82     13.03 o
 -11   2   2      151.71      152.66     12.37 o
 -10   2   2      132.23      121.23     11.12 o
  -9   2   2        0.16       -1.98      9.30 o
  -8   2   2        1.50        1.30      8.53 o
  -7   2   2      770.42      814.55     11.56 o
  -6   2   2     1327.73     1336.43     16.68 o
  -5   2   2     1260.84     1207.08     35.74 o
  -4   2   2      311.04      213.62     14.32 o
  -3   2   2      430.02      356.05      7.71 o
  -2   2   2    11207.12     9503.28    153.23 o
  -1   2   2     5376.75     4750.39     94.99 o
   0   2   2      230.51      219.54      9.12 o
   1   2   2     2305.30     2252.14     35.10 o
   2   2   2     1464.50     1565.89     77.23 o
   3   2   2      359.08      380.98     17.20 o
   4   2   2      162.76      166.20      8.97 o
   5   2   2      225.18      262.38     10.84 o
   6   2   2      265.86      277.63     16.02 o
   7   2   2      293.34      323.36     17.20 o
   8   2   2       26.76       38.57     16.46 o
   9   2   2      176.49      173.96     18.36 o
  10   2   2      203.64      194.28     20.39 o
  11   2   2       52.95       40.47     31.78 o
  12   2   2        1.55       -7.69     29.90 o
  13   2   2       60.31       55.89     31.66 o
  14   2   2       41.07       63.79     32.09 o
  15   2   2        9.25       15.97     30.11 o
  16   2   2       47.20       59.45     18.82 o
  17   2   2        1.68      -16.01     29.92 o
 -17   3   2        2.57       -7.77     27.94 o
 -16   3   2       37.09       54.05     27.57 o
 -15   3   2        0.05       15.67     19.19 o
 -14   3   2        3.74       11.54     10.90 o
 -13   3   2        5.54       10.75     10.31 o
 -12   3   2        8.22        7.96      9.86 o
 -11   3   2       47.02       47.46      9.89 o
 -10   3   2      505.10      519.76     22.25 o
  -9   3   2       78.79       83.49      8.32 o
  -8   3   2       29.18       25.94      7.13 o
  -7   3   2       29.36       18.30      5.58 o
  -6   3   2      154.13      114.69     12.51 o
  -5   3   2        2.34        5.93      5.60 o
  -4   3   2      813.80      790.83     28.15 o
  -3   3   2        3.64        1.90      7.47 o
  -2   3   2      251.47      212.69      7.72 o
  -1   3   2        1.32        0.87      4.50 o
   0   3   2      303.48      227.95     10.00 o
   1   3   2       11.35       11.88      4.63 o
   2   3   2      293.84      268.78     14.69 o
   3   3   2       37.41       34.18      5.52 o
   4   3   2      144.57      186.30     10.85 o
   5   3   2      313.47      300.49     12.77 o
   6   3   2       12.58       20.54      7.59 o
   7   3   2        2.92        1.60     12.11 o
   8   3   2       17.39       19.26     26.09 o
   9   3   2        3.18        7.78     28.21 o
  10   3   2      484.28      568.26     36.27 o
  11   3   2      205.92      197.67     33.98 o
  12   3   2      241.75      267.60     34.34 o
  13   3   2        6.60       11.11     31.62 o
  14   3   2       20.86       40.17     31.76 o
  15   3   2       27.96       35.06     32.43 o
  16   3   2        7.38       25.08     22.50 o
 -16   4   2        2.22        4.84     21.17 o
 -15   4   2        0.03       -3.45     20.18 o
 -14   4   2       11.53       -0.02     19.68 o
 -13   4   2       18.67       20.57     19.25 o
 -12   4   2      121.11      118.77     18.52 o
 -11   4   2       61.23       52.95      7.94 o
 -10   4   2       63.73       53.24      6.50 o
  -9   4   2        1.91       -2.67      4.80 o
  -8   4   2      143.43      147.91     17.14 o
  -7   4   2       34.91       21.38     14.05 o
  -6   4   2      312.74      291.23     14.87 o
  -5   4   2      121.96      109.47      8.00 o
  -4   4   2        0.53       -0.39      8.37 o
  -3   4   2      155.38      160.99      8.43 o
  -2   4   2     5792.44     5152.19     28.92 o
  -1   4   2     1016.10     1042.58     28.58 o
   0   4   2      139.31       98.66     13.75 o
   1   4   2      829.71      918.65     16.31 o
   2   4   2        0.12        0.84      3.55 o
   3   4   2       44.56       39.56      4.20 o
   4   4   2       87.12       75.38      4.64 o
   5   4   2      356.73      352.68     30.58 o
   6   4   2      457.84      399.44      8.42 o
   7   4   2      121.25      118.00      9.10 o
   8   4   2       11.48        9.98      9.14 o
   9   4   2       33.35       33.75     28.66 o
  10   4   2      729.68      893.76     39.18 o
  11   4   2      296.40      358.80     34.62 o
  12   4   2        7.44        5.76     31.49 o
  13   4   2        8.43        5.18     31.48 o
  14   4   2        0.04        8.73     32.52 o
  15   4   2        2.18        2.33     21.87 o
 -16   5   2        5.38       -7.15     31.67 o
 -15   5   2        3.16        4.97     20.48 o
 -14   5   2        6.40       -3.76     19.86 o
 -13   5   2        0.55        1.78     19.55 o
 -12   5   2        1.82        7.29     18.23 o
 -11   5   2       29.43       25.63     17.10 o
 -10   5   2       42.78       39.39     17.24 o
  -9   5   2        3.99       -1.00     15.77 o
  -8   5   2       51.71       58.05     16.27 o
  -7   5   2        1.91       14.11     14.16 o
  -6   5   2      205.50      231.09     10.18 o
  -5   5   2        0.68        2.11      8.37 o
  -4   5   2        0.01       -0.43      8.57 o
  -3   5   2      124.85      102.20     10.01 o
  -2   5   2       11.17       16.06      4.93 o
  -1   5   2        6.77        2.27      5.90 o
   0   5   2       63.59       52.98      5.07 o
   1   5   2        0.23        1.06      4.01 o
   2   5   2       16.10       20.95      3.37 o
   3   5   2       12.56        8.57      5.92 o
   4   5   2       28.91       27.79      7.63 o
   5   5   2       71.12       78.77     10.27 o
   6   5   2        6.85       -1.61     25.40 o
   7   5   2       21.36       23.53     26.85 o
   8   5   2       14.18       15.41     27.74 o
   9   5   2      157.38      172.65     30.02 o
  10   5   2      190.63      252.82     31.63 o
  11   5   2       31.61       45.02     31.01 o
  12   5   2       11.67       16.70     31.59 o
  13   5   2        0.06        9.87     32.47 o
  14   5   2        3.10       12.11     21.67 o
  15   5   2       16.83       15.03     34.30 o
 -15   6   2        1.01      -10.40     30.97 o
 -14   6   2       20.51       20.19     20.48 o
 -13   6   2        0.37       -0.20     19.07 o
 -12   6   2       27.53       58.22     18.93 o
 -11   6   2       11.44        4.07     17.07 o
 -10   6   2        0.79       -2.42     16.94 o
  -9   6   2       21.05       29.95     15.81 o
  -8   6   2        3.00        7.76     15.13 o
  -7   6   2        9.54       11.42     14.26 o
  -6   6   2       24.59       31.13      9.60 o
  -5   6   2        0.08        0.65      9.01 o
  -4   6   2       23.48       36.97     11.16 o
  -3   6   2      127.18      112.29     10.78 o
  -2   6   2       54.62       51.59      5.23 o
  -1   6   2      173.62      161.31      7.36 o
   0   6   2      144.84      134.79      5.43 o
   1   6   2        6.16        2.73      3.98 o
   2   6   2       54.79       47.26      7.25 o
   3   6   2        4.62       14.94     12.73 o
   4   6   2      170.73      176.38     15.41 o
   5   6   2       26.48       11.46     25.76 o
   6   6   2      238.49      311.41     29.53 o
   7   6   2       22.41       16.80     26.07 o
   8   6   2       55.90       71.80     28.15 o
   9   6   2        2.79       20.30     28.50 o
  10   6   2       73.01       98.71     30.47 o
  11   6   2      300.38      413.71     81.25 o
  12   6   2       34.36       27.75     21.78 o
  13   6   2       17.08       16.45     22.59 o
  14   6   2        4.43       -5.69     32.85 o
 -13   7   2        3.34       -0.97     19.47 o
 -12   7   2        2.79       12.82     18.79 o
 -11   7   2        3.65        6.06     17.23 o
 -10   7   2        0.20        5.07     15.93 o
  -9   7   2        0.72        4.89     15.48 o
  -8   7   2       56.53       59.46     15.06 o
  -7   7   2       12.57       31.13     20.36 o
  -6   7   2       88.85      108.52     18.72 o
  -5   7   2        2.07        2.13     11.30 o
  -4   7   2       23.54       27.66     10.71 o
  -3   7   2        0.37        1.88     11.02 o
  -2   7   2        7.97        8.42     10.53 o
  -1   7   2       51.67       55.08     10.13 o
   0   7   2      256.75      307.31     12.30 o
   1   7   2       32.06       30.37      9.02 o
   2   7   2       42.15       47.27     10.10 o
   3   7   2       29.69       33.82     10.52 o
   4   7   2       10.86       12.83     10.85 o
   5   7   2        4.88        6.43     15.63 o
   6   7   2        0.78       18.39     17.67 o
   7   7   2        2.76        1.47     17.78 o
   8   7   2        0.75        1.18     18.63 o
   9   7   2       33.40       70.48     19.52 o
  10   7   2       16.15        8.30     20.13 o
  11   7   2       17.96       42.81     21.05 o
  12   7   2       28.34       43.34     21.86 o
 -11   8   2        0.42        9.71     24.01 o
 -10   8   2        2.97       -6.49     23.77 o
  -9   8   2       11.46        6.92     21.32 o
  -8   8   2        5.11       -6.24     19.89 o
  -7   8   2       12.80       11.21     20.51 o
  -6   8   2        0.89        4.51     15.64 o
  -5   8   2        2.48        6.46     15.38 o
  -4   8   2        7.47       13.81     14.35 o
  -3   8   2       16.91       19.28     30.21 o
  -2   8   2        0.25        2.89     33.04 o
  -1   8   2       48.27       40.36     18.78 o
   0   8   2       31.89       23.09     15.13 o
   1   8   2        9.10       11.17     17.02 o
   2   8   2        0.82        0.09     16.82 o
   3   8   2       10.21        6.94     17.66 o
   4   8   2       30.98       20.00     11.81 o
   5   8   2        0.41        5.75     15.18 o
   6   8   2       43.39       33.81     16.29 o
   7   8   2       20.49       24.26     22.60 o
   8   8   2        0.72        4.37     22.51 o
   9   8   2        6.36        3.97     24.30 o
  10   8   2        3.16       -9.55     25.69 o
  -7   9   2        2.12        3.50     30.64 o
  -6   9   2        4.05       11.02     29.05 o
  -5   9   2        0.21        7.92     29.31 o
  -4   9   2        0.04        5.00     33.62 o
  -3   9   2        0.51        0.01     33.94 o
  -2   9   2        2.22      -19.98     19.98 o
  -1   9   2        2.65      -25.68     25.68 o
   0   9   2       15.37      -23.70     23.70 o
   1   9   2       12.26       -9.11     27.87 o
   2   9   2        1.32       -0.47     17.23 o
   3   9   2        0.01      -24.14     31.90 o
   4   9   2       16.23      -20.91     32.77 o
   5   9   2        2.16       -0.01     30.09 o
   6   9   2        3.67        4.47     28.84 o
 -19   0   3        6.71      -18.68     23.69 o
 -17   0   3       49.55       51.41     24.48 o
 -15   0   3       47.43       52.21     23.00 o
 -13   0   3       51.32       45.26     21.47 o
 -11   0   3      131.29      184.76     21.73 o
  -9   0   3       81.27       98.66     18.09 o
  -7   0   3     1127.18     1191.58     23.81 o
  -5   0   3     1985.88     1881.90     39.42 o
  -3   0   3     1652.59     1456.92     19.79 o
  -1   0   3     3752.04     3942.42     23.30 o
   1   0   3    12271.69    15062.37    133.80 o
   3   0   3      107.90      140.63     15.99 o
   5   0   3       57.42       93.47     23.37 o
   7   0   3      822.07      861.72     30.24 o
   9   0   3      362.30      353.63     31.64 o
  11   0   3       69.48       57.84     30.10 o
  13   0   3        3.42      -13.52     28.39 o
  15   0   3      106.30      140.33     34.66 o
  17   0   3        2.40      -20.76     34.95 o
 -19   1   3        0.10       23.71     26.57 o
 -18   1   3        1.14       -2.95     16.48 o
 -17   1   3       29.89       25.84     15.55 o
 -16   1   3        1.43        2.60     15.21 o
 -15   1   3        5.66       20.64     14.79 o
 -14   1   3        0.33       -4.71     15.25 o
 -13   1   3      128.54       99.68     15.85 o
 -12   1   3       44.12       33.65     14.85 o
 -11   1   3       99.87       98.89     14.04 o
 -10   1   3       47.78       50.06     12.77 o
  -9   1   3        9.74       16.43     11.84 o
  -8   1   3       82.24       73.75     11.51 o
  -7   1   3     1331.52     1300.24     43.74 o
  -6   1   3       10.77        7.05      3.44 o
  -5   1   3        0.95        0.08      5.07 o
  -4   1   3       21.97       16.10      4.91 o
  -3   1   3     4638.86     4179.63     32.54 o
  -2   1   3      162.28      122.16      5.82 o
  -1   1   3    11103.22    10195.84     36.22 o
   0   1   3     1061.05     1085.29     44.18 o
   1   1   3     1511.64     1706.42     27.35 o
   2   1   3     1189.12     1390.07     64.11 o
   3   1   3     1238.64     1471.65     35.59 o
   4   1   3      569.48      635.51     23.86 o
   5   1   3      217.98      259.07     20.15 o
   6   1   3       94.64      112.30     17.00 o
   7   1   3      484.35      562.80     29.62 o
   8   1   3       68.69       71.16     17.50 o
   9   1   3       77.99       66.38     19.40 o
  10   1   3      105.57      122.17     20.54 o
  11   1   3      278.07      249.30     21.82 o
  12   1   3       12.21       15.86     20.95 o
  13   1   3       10.22       -8.24     21.59 o
  14   1   3       10.01       21.53     21.86 o
  15   1   3        0.45       -5.77     22.22 o
  16   1   3        0.25       11.15     35.12 o
 -18   2   3        4.61       -5.12     26.97 o
 -17   2   3       36.26       33.08     25.89 o
 -16   2   3        1.57        4.23     14.72 o
 -15   2   3       36.42       37.25     14.34 o
 -14   2   3       31.38       17.25     13.90 o
 -13   2   3       33.97       24.51     13.91 o
 -12   2   3        5.55       -1.18     12.73 o
 -11   2   3      159.18      122.22     12.97 o
 -10   2   3      125.97      128.84     10.80 o
  -9   2   3     1653.65     1635.70     50.22 o
  -8   2   3        0.37       -0.54      8.48 o
  -7   2   3      668.54      657.45     17.68 o
  -6   2   3       54.81       41.88      7.72 o
  -5   2   3      119.18      115.34      5.44 o
  -4   2   3        2.59        1.48      4.32 o
  -3   2   3      224.36      187.88      8.60 o
  -2   2   3      568.71      470.73      9.00 o
  -1   2   3      867.08      775.20     34.58 o
   0   2   3     1411.42     1343.12     27.20 o
   1   2   3       17.44       23.45      3.65 o
   2   2   3      408.07      484.40     17.14 o
   3   2   3       99.62      128.31      6.56 o
   4   2   3       79.43       85.34      7.66 o
   5   2   3        5.38        6.90      9.92 o
   6   2   3       19.23       14.23     14.30 o
   7   2   3       98.64       88.97     15.74 o
   8   2   3       61.66       50.43     16.77 o
   9   2   3       31.83       31.38     17.93 o
  10   2   3      431.81      385.48     31.68 o
  11   2   3       13.61       12.92     20.79 o
  12   2   3        1.13       -5.53     19.86 o
  13   2   3       41.87       35.39     31.47 o
  14   2   3       71.10       50.85     33.49 o
  15   2   3       97.70      119.28     34.11 o
  16   2   3       64.71       80.75     35.46 o
 -17   3   3       12.14       14.41     27.02 o
 -16   3   3        0.24       -9.05     25.98 o
 -15   3   3       16.60       18.82     26.60 o
 -14   3   3        2.01        2.26     12.04 o
 -13   3   3       17.55       13.49     10.53 o
 -12   3   3       23.99       21.08     10.45 o
 -11   3   3      889.90      981.93     29.59 o
 -10   3   3        0.27       -7.20      8.78 o
  -9   3   3        6.31        5.27      7.96 o
  -8   3   3       67.47       64.89      8.53 o
  -7   3   3       11.02       16.35      6.36 o
  -6   3   3      116.05       99.16      6.10 o
  -5   3   3       80.27       75.77     12.67 o
  -4   3   3       58.84       49.37      4.24 o
  -3   3   3      456.82      364.37     19.25 o
  -2   3   3       97.07       74.37      5.07 o
  -1   3   3       51.94       53.88      6.71 o
   0   3   3      226.14      201.33      6.31 o
   1   3   3      538.37      538.65     29.66 o
   2   3   3      408.03      435.66     15.71 o
   3   3   3      251.61      269.09     16.14 o
   4   3   3      349.23      379.48     22.39 o
   5   3   3        3.67       -0.30      7.52 o
   6   3   3       71.75       83.38     11.43 o
   7   3   3        0.24       -3.62     12.37 o
   8   3   3        3.16        2.54     27.58 o
   9   3   3       16.88       38.48     30.26 o
  10   3   3      169.66      169.34     32.29 o
  11   3   3        8.96        6.46     31.38 o
  12   3   3       15.31       22.83     31.62 o
  13   3   3        1.65        6.90     32.38 o
  14   3   3        0.01       11.11     32.79 o
  15   3   3        0.00       10.72     33.00 o
 -16   4   3       11.09       -7.88     26.34 o
 -15   4   3       13.47       19.10     27.49 o
 -14   4   3       24.56       25.89     19.06 o
 -13   4   3        6.04        7.60     18.86 o
 -12   4   3       16.87        9.15     17.89 o
 -11   4   3      528.64      638.06     35.51 o
 -10   4   3       34.22       27.99      6.81 o
  -9   4   3     1146.29     1295.55    111.34 o
  -8   4   3       18.84       17.64      3.72 o
  -7   4   3      208.39      182.25     14.64 o
  -6   4   3       32.50       36.89      6.29 o
  -5   4   3        6.36        8.81      8.59 o
  -4   4   3      215.54      207.04      8.56 o
  -3   4   3       91.75       82.06      5.12 o
  -2   4   3     1916.80     1664.16     60.07 o
  -1   4   3      909.48      821.56     24.41 o
   0   4   3      971.85      967.03     21.67 o
   1   4   3      759.62      757.00     24.65 o
   2   4   3       52.44       43.91      6.89 o
   3   4   3      517.85      464.71     52.24 o
   4   4   3      153.13      133.89     15.05 o
   5   4   3      380.36      331.39     12.47 o
   6   4   3        3.66       -3.23      6.49 o
   7   4   3      141.99      138.40     18.33 o
   8   4   3      160.99      154.56     33.98 o
   9   4   3      277.73      317.19     34.12 o
  10   4   3      283.18      275.03     34.13 o
  11   4   3       24.04       36.80     31.72 o
  12   4   3       42.08       48.92     32.78 o
  13   4   3       38.03       48.10     33.46 o
  14   4   3        0.24      -17.83     33.74 o
  15   4   3       18.85        9.58     33.70 o
 -15   5   3        2.58        6.58     26.34 o
 -14   5   3       10.03       -6.68     19.38 o
 -13   5   3        7.77        5.24     17.78 o
 -12   5   3        8.22       21.12     18.30 o
 -11   5   3       59.33       38.83     17.52 o
 -10   5   3       61.07       76.07     16.56 o
  -9   5   3        4.08        6.52     15.76 o
  -8   5   3        0.78        4.06     14.27 o
  -7   5   3        9.13        3.65     13.23 o
  -6   5   3       32.71       38.09      8.06 o
  -5   5   3       33.76       36.86      8.92 o
  -4   5   3       48.53       56.93      7.96 o
  -3   5   3       27.38       20.87      5.06 o
  -2   5   3       13.20       19.04      6.14 o
  -1   5   3      349.88      332.95      9.56 o
   0   5   3      326.40      367.08     12.51 o
   1   5   3      118.32      122.37      7.62 o
   2   5   3       39.34       34.59      5.39 o
   3   5   3       89.29       46.99     13.00 o
   4   5   3       41.53       27.46      5.35 o
   5   5   3        1.09        0.41      5.11 o
   6   5   3       13.96        9.90     28.11 o
   7   5   3        8.13        6.12     28.15 o
   8   5   3       32.53       49.75     29.75 o
   9   5   3        9.76       31.98     29.47 o
  10   5   3       29.24       59.20     31.33 o
  11   5   3        0.12       18.29     31.08 o
  12   5   3      171.50      217.06     35.41 o
  13   5   3       17.72        7.74     33.70 o
  14   5   3       15.20       18.47     33.52 o
 -14   6   3        0.10       -4.97     19.73 o
 -13   6   3        0.07       -9.12     17.85 o
 -12   6   3        7.76       -1.21     17.23 o
 -11   6   3       18.47       19.83     17.15 o
 -10   6   3       39.55       39.51     16.38 o
  -9   6   3        0.53        8.06     14.99 o
  -8   6   3       80.06       81.53     14.79 o
  -7   6   3       18.78       11.82     12.99 o
  -6   6   3       11.26        8.51      8.80 o
  -5   6   3       10.19       12.58     10.93 o
  -4   6   3       95.82       84.55     10.73 o
  -3   6   3       28.45       18.50      8.23 o
  -2   6   3     1270.54     1293.57     19.11 o
  -1   6   3      583.81      554.77     21.08 o
   0   6   3       15.47       19.27      8.80 o
   1   6   3       27.99       19.17      7.90 o
   2   6   3        9.74       18.00      8.26 o
   3   6   3       81.03       89.02     13.81 o
   4   6   3        0.22        0.19     24.36 o
   5   6   3      342.69      426.90     31.66 o
   6   6   3        2.31       15.87     28.04 o
   7   6   3       74.93       95.28     29.26 o
   8   6   3       10.05        7.83     28.65 o
   9   6   3        7.07        4.48     29.06 o
  10   6   3       16.26       45.94     30.31 o
  11   6   3       45.00       89.82     32.52 o
  12   6   3       33.90       31.79     33.13 o
  13   6   3        0.08       14.21     22.56 o
 -13   7   3        4.88       -3.29     25.34 o
 -12   7   3        2.26        2.66     24.12 o
 -11   7   3       30.15       27.57     23.10 o
 -10   7   3        2.08       -0.79     22.79 o
  -9   7   3       23.47       50.79     23.06 o
  -8   7   3        5.74       18.16     21.55 o
  -7   7   3       20.90       31.52     18.50 o
  -6   7   3        3.97       -2.60     17.49 o
  -5   7   3       30.99       32.32     11.94 o
  -4   7   3        1.13       11.81     14.21 o
  -3   7   3        4.86        4.22     11.18 o
  -2   7   3        1.78        6.86     11.08 o
  -1   7   3      160.75      156.46     11.58 o
   0   7   3        0.19       -2.44      8.29 o
   1   7   3        0.06       -0.27      9.81 o
   2   7   3       22.22       22.84     10.51 o
   3   7   3        2.17       -0.42     13.14 o
   4   7   3       32.93       33.66     18.31 o
   5   7   3        0.13        2.02     19.13 o
   6   7   3        7.37       18.73     27.58 o
   7   7   3       39.14       30.39     28.32 o
   8   7   3        4.73       -2.29     27.09 o
   9   7   3        0.40        5.81     28.26 o
  10   7   3       28.71       52.03     20.58 o
  11   7   3       10.49        2.72     21.40 o
  12   7   3       16.66       14.95     33.98 o
 -11   8   3        0.21       15.39     24.70 o
 -10   8   3        9.62       -2.39     22.95 o
  -9   8   3        3.60       -2.16     21.17 o
  -8   8   3       31.85       36.75     21.23 o
  -7   8   3        5.03       -0.83     19.65 o
  -6   8   3        0.00       16.03     15.79 o
  -5   8   3        5.95       17.88     15.44 o
  -4   8   3       32.66       42.87     14.25 o
  -3   8   3        5.76       -7.92     30.67 o
  -2   8   3      139.83      147.58     38.54 o
  -1   8   3       69.60       43.81     20.00 o
   0   8   3        0.05       -0.58     14.88 o
   1   8   3       26.03       23.19     17.19 o
   2   8   3        5.81        4.56     18.09 o
   3   8   3       12.79        7.28     17.94 o
   4   8   3        7.70        9.14     13.26 o
   5   8   3       36.48       44.65     14.36 o
   6   8   3        2.91       12.79     14.48 o
   7   8   3        0.10       11.93     15.02 o
   8   8   3        5.86      -12.53     18.43 o
   9   8   3        0.01        4.90     19.74 o
  -6   9   3        1.20        4.53     29.60 o
  -5   9   3        0.29       -7.52     27.92 o
  -4   9   3        1.48      -13.46     21.62 o
  -3   9   3        6.70      -10.97     21.80 o
  -2   9   3        3.09        7.35     20.48 o
  -1   9   3        0.14        0.62     19.09 o
   0   9   3       18.79       11.61     24.25 o
   1   9   3        1.00        4.17     18.12 o
   2   9   3        2.01        0.44     18.40 o
   3   9   3        0.04       -9.93     19.90 o
   4   9   3        2.72      -30.75     30.75 o
   5   9   3        0.00       -2.30     31.49 o
   6   9   3        0.06        4.54     26.75 o
 -18   0   4        5.17        5.17     23.75 o
 -16   0   4        3.31        5.28     21.80 o
 -14   0   4      146.05       96.39     22.90 o
 -12   0   4        5.17       17.21     19.87 o
 -10   0   4      325.87      324.44     20.96 o
  -8   0   4     1619.66     1492.53     26.82 o
  -6   0   4     2292.83     2498.50     64.68 o
  -4   0   4        0.67        2.33      7.10 o
  -2   0   4     2084.73     2057.89     76.00 o
   0   0   4      396.23      396.11     33.36 o
   2   0   4      144.53      149.80     13.38 o
   4   0   4        4.88       -1.24     21.50 o
   6   0   4      116.09      158.66     25.29 o
   8   0   4     1529.55     1633.62     38.91 o
  10   0   4      428.39      372.36     35.01 o
  12   0   4        2.28       -1.19     29.77 o
  14   0   4      152.15      188.58     31.75 o
  16   0   4      333.17      409.98     41.00 o
 -19   1   4        3.35        9.26     26.25 o
 -18   1   4        0.08       -1.00     15.83 o
 -17   1   4        1.26        6.41     14.83 o
 -16   1   4        6.52        0.13     14.90 o
 -15   1   4        1.72        1.22     14.89 o
 -14   1   4       24.61       38.67     14.91 o
 -13   1   4        0.80        4.32     14.89 o
 -12   1   4       40.59       35.55     14.55 o
 -11   1   4       83.93       81.69     13.55 o
 -10   1   4        0.83        1.27     12.18 o
  -9   1   4        0.06       -0.33      5.63 o
  -8   1   4       44.97       45.76      6.55 o
  -7   1   4      242.59      233.05     12.37 o
  -6   1   4      357.52      362.54      9.00 o
  -5   1   4       48.35       47.79      5.25 o
  -4   1   4      226.61      218.80      5.20 o
  -3   1   4       23.72       20.82      5.82 o
  -2   1   4      856.26      755.37     25.37 o
  -1   1   4       46.61       41.35      5.56 o
   0   1   4    12678.44    13007.14    131.54 o
   1   1   4      937.93     1063.86     39.59 o
   2   1   4      540.68      654.00     26.44 o
   3   1   4        0.30        2.47      8.18 o
   4   1   4     2262.97     2675.19     28.06 o
   5   1   4       74.83       93.34     16.16 o
   6   1   4       16.29       22.43     16.32 o
   7   1   4      172.25      205.82     18.67 o
   8   1   4      154.51      159.51     24.37 o
   9   1   4       15.78       18.04     19.39 o
  10   1   4      497.42      474.34     24.51 o
  11   1   4       90.13       81.30     33.93 o
  12   1   4      609.19      558.62     25.88 o
  13   1   4       10.81       -1.79     21.39 o
  14   1   4       64.43       77.57     23.05 o
  15   1   4        4.34       11.05     23.04 o
  16   1   4       52.19       59.25     24.26 o
 -18   2   4        3.73       13.25     25.80 o
 -17   2   4       15.63       19.24     24.94 o
 -16   2   4        0.11        3.12     14.98 o
 -15   2   4       13.55        4.85     13.90 o
 -14   2   4       11.58        2.10     13.70 o
 -13   2   4       16.60        8.05     13.40 o
 -12   2   4        0.05       -1.32     13.06 o
 -11   2   4      171.76      173.07     13.49 o
 -10   2   4        0.36       -1.95     11.04 o
  -9   2   4       92.22       87.89     11.04 o
  -8   2   4      314.87      299.43     23.37 o
  -7   2   4       76.35       68.51      6.92 o
  -6   2   4      565.65      560.58      8.92 o
  -5   2   4      412.98      400.00     20.22 o
  -4   2   4     2340.19     2226.94     49.16 o
  -3   2   4        0.32       -2.38      4.87 o
  -2   2   4     1561.06     1381.23     20.40 o
  -1   2   4      317.88      288.64      6.34 o
   0   2   4       24.50       21.91      4.96 o
   1   2   4      781.53      891.24     23.15 o
   2   2   4      299.93      370.16      6.52 o
   3   2   4      483.96      478.85     21.09 o
   4   2   4       24.15       31.25      7.88 o
   5   2   4      540.51      528.92     23.61 o
   6   2   4       43.27       59.37     15.50 o
   7   2   4      124.56      140.46     17.36 o
   8   2   4      222.05      251.84     19.47 o
   9   2   4     1554.94     1460.39     28.25 o
  10   2   4      536.15      554.59     24.38 o
  11   2   4       11.18       17.79     20.80 o
  12   2   4      154.40      168.84     22.83 o
  13   2   4       19.97       13.72     21.29 o
  14   2   4       54.84       80.91     22.70 o
  15   2   4        4.31       23.63     33.62 o
 -17   3   4       12.75        4.39     26.48 o
 -16   3   4       15.02       13.49     26.53 o
 -15   3   4        1.88       -3.37     24.59 o
 -14   3   4        2.84        7.07     12.09 o
 -13   3   4       48.28       41.17     11.76 o
 -12   3   4       12.09        8.08     11.00 o
 -11   3   4       22.50       16.30     10.89 o
 -10   3   4      185.24      167.09     10.90 o
  -9   3   4      146.16      136.62      9.80 o
  -8   3   4      450.36      377.89     16.14 o
  -7   3   4       11.08        5.31      7.70 o
  -6   3   4       58.51       44.86      6.69 o
  -5   3   4      162.50      148.61     10.81 o
  -4   3   4       44.19       30.98      5.86 o
  -3   3   4      548.62      500.81     11.59 o
  -2   3   4      708.53      597.73     22.78 o
  -1   3   4      141.85      141.25      7.03 o
   0   3   4       53.60       52.95      6.27 o
   1   3   4       60.76       66.72      6.83 o
   2   3   4      286.74      267.17     18.54 o
   3   3   4       28.44       32.43      5.80 o
   4   3   4      295.98      316.92     11.15 o
   5   3   4       37.34       24.42      7.16 o
   6   3   4       27.15       25.92      9.54 o
   7   3   4      107.26      108.06     15.97 o
   8   3   4       19.86       14.94     17.13 o
   9   3   4        7.53       23.51     18.30 o
  10   3   4     1206.36     1242.06     44.86 o
  11   3   4        0.29        0.50     31.50 o
  12   3   4       81.30      113.74     33.56 o
  13   3   4       11.11        8.32     33.57 o
  14   3   4       30.59       20.85     34.31 o
  15   3   4        0.37       23.06     35.25 o
 -17   4   4        3.15        8.28     27.80 o
 -16   4   4        0.30        0.32     26.02 o
 -15   4   4       11.73       18.55     26.13 o
 -14   4   4        6.45       16.26     25.23 o
 -13   4   4        9.03        1.97     23.33 o
 -12   4   4        6.95       22.24     23.21 o
 -11   4   4       40.99       30.87      8.61 o
 -10   4   4       50.80       45.11      7.98 o
  -9   4   4      383.11      377.47     27.52 o
  -8   4   4       26.60       22.98      5.82 o
  -7   4   4      266.44      225.28     29.10 o
  -6   4   4      137.05       56.09     42.76 o
  -5   4   4        3.45       -1.56      3.83 o
  -4   4   4     1735.89     1730.87     57.50 o
  -3   4   4      497.95      500.76      8.32 o
  -2   4   4      135.94       93.92     15.44 o
  -1   4   4       54.06       55.67      6.88 o
   0   4   4      773.32      787.94     25.92 o
   1   4   4      148.75      147.70      9.37 o
   2   4   4       42.59       45.25      7.07 o
   3   4   4      168.87      141.83     17.99 o
   4   4   4       21.03       37.79      6.54 o
   5   4   4      302.61      313.77     16.70 o
   6   4   4      194.55      174.84      8.86 o
   7   4   4        0.84        4.88     10.97 o
   8   4   4       35.55       34.01     32.81 o
   9   4   4      102.46      110.87     31.83 o
  10   4   4       88.50      135.35     33.87 o
  11   4   4      202.14      218.41     34.45 o
  12   4   4      200.24      237.63     36.09 o
  13   4   4        1.04       15.41     33.35 o
  14   4   4        4.12        6.79     35.52 o
 -15   5   4        5.87       41.69     26.09 o
 -14   5   4        0.01        9.56     25.15 o
 -13   5   4       16.05       20.78     24.76 o
 -12   5   4       41.56       45.26     24.78 o
 -11   5   4       97.43      108.51     16.91 o
 -10   5   4       99.20       97.34     16.72 o
  -9   5   4       95.13      115.53     16.17 o
  -8   5   4        3.69        1.46     13.99 o
  -7   5   4       17.28       15.05      6.89 o
  -6   5   4       43.44       49.77     11.92 o
  -5   5   4      262.23      316.59     12.84 o
  -4   5   4        4.72        5.93      4.24 o
  -3   5   4      150.06      151.09      6.33 o
  -2   5   4       22.30       23.21      7.99 o
  -1   5   4       68.57       60.00      8.69 o
   0   5   4        5.68        2.27      8.61 o
   1   5   4       18.23       16.47      6.31 o
   2   5   4       47.72       56.93      6.18 o
   3   5   4        2.37        6.49      7.81 o
   4   5   4       45.69       43.63      7.67 o
   5   5   4       58.98       57.03      8.31 o
   6   5   4        1.25      -12.82     28.51 o
   7   5   4        1.82      -17.69     28.37 o
   8   5   4        0.18       26.06     31.01 o
   9   5   4       38.92       57.79     31.60 o
  10   5   4      190.22      210.60     33.98 o
  11   5   4      124.42      153.89     34.04 o
  12   5   4       55.06       79.32     34.10 o
  13   5   4        2.92       -3.65     35.07 o
 -14   6   4       45.25       54.54     26.80 o
 -13   6   4        4.77        8.35     25.30 o
 -12   6   4        0.15        4.56     24.09 o
 -11   6   4        4.49        5.21     22.52 o
 -10   6   4        2.64        0.27     15.66 o
  -9   6   4      354.27      337.59     27.77 o
  -8   6   4       25.65       22.83     13.38 o
  -7   6   4       66.56       50.24     13.28 o
  -6   6   4       51.62       41.04     11.71 o
  -5   6   4        0.17        1.32     17.98 o
  -4   6   4        9.64        8.12     16.66 o
  -3   6   4      312.55      347.12     16.41 o
  -2   6   4        0.40        5.43     10.19 o
  -1   6   4      186.75      233.30     10.63 o
   0   6   4      385.73      350.00     15.25 o
   1   6   4      100.71       83.42     12.43 o
   2   6   4       13.03       12.19      9.32 o
   3   6   4        2.91        6.19     17.79 o
   4   6   4        8.45        8.24     27.18 o
   5   6   4        1.34       10.08     26.50 o
   6   6   4      247.06      222.82     31.89 o
   7   6   4       63.41       83.34     29.69 o
   8   6   4        0.37        6.01     32.03 o
   9   6   4        0.19        6.94     30.40 o
  10   6   4        0.03       12.94     31.28 o
  11   6   4       65.08       63.74     33.10 o
  12   6   4        3.57       27.88     33.77 o
  13   6   4        0.20        7.75     34.67 o
 -13   7   4        0.09       -1.32     25.78 o
 -12   7   4       46.75       63.73     25.70 o
 -11   7   4       44.23       45.06     24.26 o
 -10   7   4       22.32        0.88     23.73 o
  -9   7   4       11.96        9.19     22.83 o
  -8   7   4       55.37       58.30     21.38 o
  -7   7   4        0.03        2.85     20.58 o
  -6   7   4        1.14       12.66     18.32 o
  -5   7   4        7.71       27.46     18.35 o
  -4   7   4        0.31        1.77     14.13 o
  -3   7   4        6.41        1.53     10.55 o
  -2   7   4       84.23       87.16     11.19 o
  -1   7   4       17.37       10.53     10.47 o
   0   7   4       61.52       47.35     12.82 o
   1   7   4       80.95       98.94     15.19 o
   2   7   4       13.08       15.08     14.51 o
   3   7   4       11.46       16.56     14.14 o
   4   7   4        8.14       18.23     19.08 o
   5   7   4        0.72       10.26     19.45 o
   6   7   4        2.81       24.07     28.81 o
   7   7   4        1.43       17.61     29.69 o
   8   7   4        0.36      -15.22     29.76 o
   9   7   4        2.49       15.99     30.11 o
  10   7   4        0.39       19.30     32.09 o
  11   7   4       12.30        6.19     33.01 o
 -11   8   4       15.87        8.53     24.12 o
 -10   8   4        0.68       15.09     24.11 o
  -9   8   4       42.74       33.75     22.57 o
  -8   8   4        5.51        2.86     21.54 o
  -7   8   4        7.04       22.96     19.81 o
  -6   8   4       18.70       26.63     16.42 o
  -5   8   4       10.72       22.98     15.56 o
  -4   8   4        0.06       -5.54     19.55 o
  -3   8   4       65.72       71.09     21.92 o
  -2   8   4       21.95        9.79     20.51 o
  -1   8   4      140.57      156.84     20.25 o
   0   8   4        3.27        1.16     14.91 o
   1   8   4        1.89        7.42     14.51 o
   2   8   4        0.09       -0.69     14.53 o
   3   8   4        1.67        3.26     14.82 o
   4   8   4       24.71       30.66     13.78 o
   5   8   4       24.36       23.46     14.61 o
   6   8   4       54.47       41.65     15.32 o
   7   8   4        6.97       19.81     15.31 o
   8   8   4        0.29       -0.31     19.20 o
   9   8   4       19.95       20.99     20.80 o
  -6   9   4        0.65       12.51     21.40 o
  -5   9   4        0.36      -17.37     30.01 o
  -4   9   4        5.62       -0.42     21.85 o
  -3   9   4        9.64        1.62     21.03 o
  -2   9   4       10.09        8.91     19.81 o
  -1   9   4        7.66        8.01     19.15 o
   0   9   4        0.32        7.25     25.46 o
   1   9   4        1.55       -1.08     18.61 o
   2   9   4        6.27        6.75     18.28 o
   3   9   4        2.37        1.77     19.21 o
   4   9   4        0.86      -16.97     32.53 o
   5   9   4        0.98       15.88     32.56 o
   6   9   4        0.45       -3.08     27.08 o
 -19   0   5        4.05      -14.06     24.50 o
 -17   0   5        0.70        6.38     22.89 o
 -15   0   5        1.96       14.79     21.77 o
 -13   0   5      246.00      261.67     24.53 o
 -11   0   5       77.07       61.58     19.96 o
  -9   0   5      653.38      610.00     13.00 o
  -7   0   5        0.30       -4.19      9.45 o
  -5   0   5     1671.92     1658.26     27.70 o
  -3   0   5      282.48      283.85      8.86 o
  -1   0   5     7353.79     8905.10     86.90 o
   1   0   5     5710.06     7042.27    621.40 o
   3   0   5      100.26      123.11     22.82 o
   5   0   5     1088.61     1245.59     34.42 o
   7   0   5      793.39      849.42     33.32 o
   9   0   5     5955.89     5586.56     66.57 o
  11   0   5      401.52      398.09     34.71 o
  13   0   5       43.26       33.30     31.88 o
  15   0   5      209.33      219.87     34.45 o
 -19   1   5        0.76        4.29     17.78 o
 -18   1   5        5.96        5.68     16.56 o
 -17   1   5       10.43        6.95     16.18 o
 -16   1   5        2.18        8.23     15.11 o
 -15   1   5       46.14       39.39     15.70 o
 -14   1   5       23.63       17.59     15.26 o
 -13   1   5       77.86       64.01      9.66 o
 -12   1   5       13.83        4.71      7.23 o
 -11   1   5        3.22        0.21      6.67 o
 -10   1   5        5.02        7.77      6.40 o
  -9   1   5        1.88        0.69      6.20 o
  -8   1   5       19.17       15.63     11.53 o
  -7   1   5      171.92      172.95     12.38 o
  -6   1   5      105.70       99.79      7.16 o
  -5   1   5        1.67        5.96      5.06 o
  -4   1   5      279.16      255.86      8.24 o
  -3   1   5     3443.15     3566.21     62.01 o
  -2   1   5     1890.58     1888.93     45.60 o
  -1   1   5        2.38        2.18      5.14 o
   0   1   5     3090.22     3438.38     61.14 o
   1   1   5      408.31      474.99     26.71 o
   2   1   5       85.54       79.18      8.59 o
   3   1   5      408.49      581.78     30.21 o
   4   1   5       83.95       85.09     16.87 o
   5   1   5       68.37       85.74     16.70 o
   6   1   5      227.12      220.79     18.75 o
   7   1   5      131.46      139.39     18.83 o
   8   1   5        5.90       10.16     18.74 o
   9   1   5      401.67      435.26     23.66 o
  10   1   5      141.16      161.45     22.06 o
  11   1   5       88.48       78.49     21.79 o
  12   1   5       49.21       48.58     21.65 o
  13   1   5      118.65      139.97     22.11 o
  14   1   5        0.16       -4.10     22.13 o
  15   1   5       86.00      116.35     24.58 o
  16   1   5        4.21       29.93     33.75 o
 -18   2   5        3.65        7.45     26.71 o
 -17   2   5       11.39       15.50     25.37 o
 -16   2   5       10.50       11.98     14.47 o
 -15   2   5        0.24        0.06     14.19 o
 -14   2   5       15.65        5.09     14.13 o
 -13   2   5        0.27       -1.57     13.91 o
 -12   2   5       50.89       53.89     13.67 o
 -11   2   5      216.42      202.22     14.19 o
 -10   2   5       61.64       56.33     11.55 o
  -9   2   5      447.21      438.64     13.82 o
  -8   2   5      175.97      168.88      7.95 o
  -7   2   5       75.87       72.24      7.10 o
  -6   2   5       32.05       29.37      3.61 o
  -5   2   5      215.75      235.17      8.45 o
  -4   2   5     2846.89     2737.96     48.06 o
  -3   2   5       10.49        1.74      7.16 o
  -2   2   5        9.26        1.73      6.18 o
  -1   2   5      283.66      282.98     10.89 o
   0   2   5     1585.48     1661.45     52.99 o
   1   2   5      768.18      916.84     28.34 o
   2   2   5      874.68      999.81     14.98 o
   3   2   5      404.13      512.72     18.05 o
   4   2   5       43.20       41.06     10.18 o
   5   2   5      607.45      667.60     18.79 o
   6   2   5      320.73      308.44     17.94 o
   7   2   5      125.60      134.26     17.98 o
   8   2   5      142.25      129.50     19.84 o
   9   2   5     3277.22     3422.74     96.34 o
  10   2   5       30.76       44.05     20.83 o
  11   2   5       72.20       84.50     20.87 o
  12   2   5      284.82      296.49     23.43 o
  13   2   5        7.19       17.74     21.50 o
  14   2   5        9.81       -3.73     22.09 o
  15   2   5       64.11       64.87     23.73 o
 -18   3   5        0.82       14.62     27.86 o
 -17   3   5       30.15       53.72     28.11 o
 -16   3   5        0.15       -4.39     24.71 o
 -15   3   5        5.07        0.54     25.36 o
 -14   3   5       14.28       12.39     12.39 o
 -13   3   5       66.15       58.12     12.16 o
 -12   3   5        9.86       16.35     11.35 o
 -11   3   5      254.53      247.56     23.92 o
 -10   3   5       91.91       74.09     10.96 o
  -9   3   5      364.01      301.15     42.13 o
  -8   3   5       52.34       42.22      6.51 o
  -7   3   5       23.63       17.39      5.75 o
  -6   3   5       71.55       70.49      6.12 o
  -5   3   5       22.98       22.63      5.51 o
  -4   3   5       45.26       50.83      6.39 o
  -3   3   5     2770.07     2517.77    120.57 o
  -2   3   5      100.44       86.97      6.41 o
  -1   3   5       18.00       13.83      3.41 o
   0   3   5      826.60      894.34     16.32 o
   1   3   5      142.16      117.79     15.00 o
   2   3   5       36.00       53.19      6.32 o
   3   3   5     1728.88     1933.15     17.73 o
   4   3   5       16.09       18.66      8.30 o
   5   3   5       24.86       32.66      9.12 o
   6   3   5       34.92       35.38     13.20 o
   7   3   5       31.52       29.98     15.72 o
   8   3   5        3.30        4.26     17.70 o
   9   3   5      492.30      478.06     22.79 o
  10   3   5       30.14       50.36     19.88 o
  11   3   5      115.98      115.11     20.29 o
  12   3   5       12.09       23.45     33.27 o
  13   3   5       17.35       28.11     34.01 o
  14   3   5        9.68       10.63     33.80 o
 -17   4   5       22.56       24.29     28.43 o
 -16   4   5        3.84       32.29     27.50 o
 -15   4   5        0.68        0.95     25.16 o
 -14   4   5        0.70       18.57     23.91 o
 -13   4   5       92.48       96.06     24.39 o
 -12   4   5        6.78       -2.61     23.54 o
 -11   4   5      421.54      415.84     12.74 o
 -10   4   5      141.90      153.23     10.41 o
  -9   4   5      169.14      181.59     10.24 o
  -8   4   5       33.77       37.68      8.62 o
  -7   4   5        7.23        6.27      3.03 o
  -6   4   5       13.63       12.28      5.37 o
  -5   4   5       37.74       34.37      5.69 o
  -4   4   5      125.43      118.71      6.85 o
  -3   4   5        0.82        2.03      5.59 o
  -2   4   5       35.01       25.13      8.65 o
  -1   4   5        2.08        5.28      8.88 o
   0   4   5       76.01       74.96      8.96 o
   1   4   5        0.18       -0.11      6.90 o
   2   4   5       17.47       16.07      8.03 o
   3   4   5        3.08        9.57      5.86 o
   4   4   5      153.20      153.87      8.43 o
   5   4   5       17.72       12.53     11.30 o
   6   4   5      217.60      213.63     31.24 o
   7   4   5        4.80        0.46     32.00 o
   8   4   5       43.76       28.41     32.20 o
   9   4   5      560.55      690.88     41.29 o
  10   4   5       25.20       29.42     32.30 o
  11   4   5        1.02        6.22     32.87 o
  12   4   5        0.97       15.74     33.06 o
  13   4   5        8.09       25.40     35.11 o
  14   4   5       28.81      -10.42     35.19 o
 -15   5   5        0.02        0.64     26.05 o
 -14   5   5        3.68       25.38     25.42 o
 -13   5   5        0.57       17.13     24.29 o
 -12   5   5      122.12      154.56     27.22 o
 -11   5   5      148.85      171.12     24.91 o
 -10   5   5      109.74      143.97     23.74 o
  -9   5   5       46.87       65.65     21.43 o
  -8   5   5      139.65      144.65     23.87 o
  -7   5   5        1.34       -1.18      7.18 o
  -6   5   5       42.70       48.87     19.07 o
  -5   5   5       46.48       35.00      6.03 o
  -4   5   5       10.90       15.45      5.55 o
  -3   5   5       88.94       72.03      7.05 o
  -2   5   5      318.94      350.98     10.27 o
  -1   5   5       32.52       27.33      8.97 o
   0   5   5       38.06       33.40      9.15 o
   1   5   5       30.07       32.71     10.52 o
   2   5   5       50.98       36.58      7.44 o
   3   5   5      244.64      255.67     38.50 o
   4   5   5       78.94       65.34      9.02 o
   5   5   5        0.05       -3.09     28.69 o
   6   5   5        7.74       -0.96     27.64 o
   7   5   5       12.69       21.26     31.28 o
   8   5   5       35.02       32.11     31.81 o
   9   5   5      121.07      178.02     34.83 o
  10   5   5       72.08       90.30     33.84 o
  11   5   5        2.79       50.29     33.93 o
  12   5   5       26.00       80.43     34.79 o
  13   5   5       22.67       54.30     35.32 o
 -14   6   5        0.32      -10.02     26.17 o
 -13   6   5        0.74      -19.03     25.11 o
 -12   6   5        1.19       11.88     25.25 o
 -11   6   5        0.74       11.00     22.60 o
 -10   6   5       53.58       68.71     22.90 o
  -9   6   5       48.83       66.03     21.74 o
  -8   6   5       27.57       32.74     22.39 o
  -7   6   5       30.26       27.06     21.34 o
  -6   6   5        0.03       13.71     18.70 o
  -5   6   5       27.61       29.98     18.26 o
  -4   6   5        1.75        1.40     13.63 o
  -3   6   5       10.44       11.78     11.97 o
  -2   6   5       68.80       71.01     10.94 o
  -1   6   5      348.06      373.19     22.69 o
   0   6   5       41.25       36.69      9.50 o
   1   6   5       12.35        9.83     11.07 o
   2   6   5        7.07       17.56     10.33 o
   3   6   5       12.77       22.89     18.07 o
   4   6   5       24.48       35.45     18.60 o
   5   6   5        0.43        4.40     28.56 o
   6   6   5        9.48        5.96     29.00 o
   7   6   5       23.98       15.14     30.71 o
   8   6   5        4.91       11.99     31.68 o
   9   6   5       37.07       30.25     32.60 o
  10   6   5        7.51       11.05     32.70 o
  11   6   5        2.56       22.31     34.29 o
  12   6   5        8.07       31.26     35.41 o
 -13   7   5        6.69        7.95     26.54 o
 -12   7   5        1.89       16.67     24.98 o
 -11   7   5       12.65       13.79     24.91 o
 -10   7   5       44.07       47.03     24.84 o
  -9   7   5       27.55       39.64     23.90 o
  -8   7   5       41.47       18.19     20.90 o
  -7   7   5        0.54        2.40     19.98 o
  -6   7   5       32.11       45.90     19.26 o
  -5   7   5       13.66       34.04     12.84 o
  -4   7   5       32.08       45.93     13.14 o
  -3   7   5        5.96        7.70     10.98 o
  -2   7   5       52.72       48.24     11.47 o
  -1   7   5        0.05       -2.00     10.39 o
   0   7   5        2.60        3.27     12.92 o
   1   7   5       50.03       77.17     16.16 o
   2   7   5        1.11       20.39     15.07 o
   3   7   5        0.82        6.37     18.58 o
   4   7   5        9.66       17.98     18.63 o
   5   7   5        1.47        6.25     19.18 o
   6   7   5        1.27        8.31     19.53 o
   7   7   5        5.03       11.64     30.61 o
   8   7   5        1.73       10.19     32.65 o
   9   7   5        0.65       -7.40     32.05 o
  10   7   5        1.40       25.02     33.81 o
 -11   8   5        1.25      -12.02     25.26 o
 -10   8   5       17.38       11.92     23.67 o
  -9   8   5        2.44        4.23     22.60 o
  -8   8   5       27.81       19.62     22.03 o
  -7   8   5        2.06       -1.51     20.85 o
  -6   8   5        0.84       -8.23     13.21 o
  -5   8   5        0.84        6.46     13.03 o
  -4   8   5       33.72       35.42     19.81 o
  -3   8   5       11.32       10.70     20.84 o
  -2   8   5       38.70       37.17     16.38 o
  -1   8   5      146.99      176.59     16.54 o
   0   8   5        4.48        3.49     18.60 o
   1   8   5        0.56       16.25     15.02 o
   2   8   5       44.64       49.36     16.67 o
   3   8   5        9.95       -2.41     20.10 o
   4   8   5        5.22       -3.89     19.41 o
   5   8   5       17.07        8.11     19.89 o
   6   8   5        4.38        6.47     20.73 o
   7   8   5        0.00       15.94     22.06 o
   8   8   5        0.60        6.05     20.30 o
  -6   9   5        0.24       -4.36     21.21 o
  -5   9   5        4.59        4.70     20.89 o
  -4   9   5        1.02      -21.32     21.32 o
  -3   9   5       13.73        5.92     21.27 o
  -2   9   5        0.79        1.74     19.34 o
  -1   9   5        0.01      -14.36     20.34 o
   0   9   5       16.44       28.99     28.81 o
   1   9   5        6.93       51.73     27.91 o
   2   9   5        2.05       22.49     19.03 o
   3   9   5        0.86        0.00     30.56 o
   4   9   5        6.56       -0.33     31.27 o
   5   9   5        0.89      -23.95     32.68 o
 -18   0   6        3.53       -3.90     24.50 o
 -16   0   6       10.72      -11.93     21.06 o
 -14   0   6        0.10       -8.52     11.46 o
 -12   0   6       31.75       26.03     11.85 o
 -10   0   6      152.49      167.62     11.26 o
  -8   0   6      115.55      139.99     14.26 o
  -6   0   6     1094.76     1230.29     25.31 o
  -4   0   6     2359.12     2803.02    186.22 o
  -2   0   6        0.01       -1.36     11.13 o
   0   0   6      740.49      905.04     30.60 o
   2   0   6     1376.81     1555.45     31.42 o
   4   0   6     1614.39     1752.13     35.94 o
   6   0   6      990.33      997.45     33.79 o
   8   0   6      638.93      613.50     34.20 o
  10   0   6      871.19      813.60     38.38 o
  12   0   6       31.73        2.83     30.52 o
  14   0   6       25.85       19.07     32.16 o
 -19   1   6        0.00      -10.14     17.99 o
 -18   1   6        3.94        1.90     16.65 o
 -17   1   6        0.00        3.10     16.47 o
 -16   1   6        7.45       -5.64     15.01 o
 -15   1   6        0.06       -4.78     15.10 o
 -14   1   6       22.79       18.94     14.99 o
 -13   1   6       98.22       90.44     16.39 o
 -12   1   6       37.28       31.05      7.70 o
 -11   1   6      202.67      210.89     15.67 o
 -10   1   6      173.89      185.52     14.46 o
  -9   1   6      264.04      273.47     11.41 o
  -8   1   6      624.09      603.04     17.77 o
  -7   1   6       46.10       42.87      9.80 o
  -6   1   6       82.54       93.17      7.09 o
  -5   1   6      110.39      110.50      6.55 o
  -4   1   6      454.61      498.75     19.53 o
  -3   1   6        8.47        6.86      7.52 o
  -2   1   6       76.00       81.01      8.73 o
  -1   1   6      336.90      347.77     17.10 o
   0   1   6       90.83      114.14     14.16 o
   1   1   6        0.10        3.03     12.77 o
   2   1   6     1375.29     1648.67     53.53 o
   3   1   6      548.31      611.64     19.31 o
   4   1   6        1.98        1.33     16.13 o
   5   1   6        0.73       -4.55     16.63 o
   6   1   6      117.53      121.17     18.77 o
   7   1   6        0.02        0.63     18.83 o
   8   1   6     2029.13     2071.46     45.11 o
   9   1   6      145.31      141.40     22.41 o
  10   1   6      907.67      928.77     28.19 o
  11   1   6       46.44       37.95     21.14 o
  12   1   6       61.82       74.15     22.43 o
  13   1   6       53.76       54.15     22.50 o
  14   1   6        1.73       -2.36     22.00 o
  15   1   6        4.22       16.44     24.61 o
 -18   2   6        7.47       15.76     27.07 o
 -17   2   6        0.51       11.63     25.65 o
 -16   2   6        0.67        0.60     14.25 o
 -15   2   6        2.56        3.12     14.76 o
 -14   2   6        1.93        1.46     13.92 o
 -13   2   6       68.15       53.39     14.17 o
 -12   2   6        4.59       -1.89     13.83 o
 -11   2   6      652.88      614.16     67.94 o
 -10   2   6        1.73        0.69     12.12 o
  -9   2   6       25.17       30.54     12.07 o
  -8   2   6       21.20       16.18      9.79 o
  -7   2   6        2.83        1.40      6.54 o
  -6   2   6      501.81      493.75     11.97 o
  -5   2   6       20.31       31.22      7.30 o
  -4   2   6      318.11      354.71      9.58 o
  -3   2   6       44.45       46.47      8.46 o
  -2   2   6       38.98       40.92      8.18 o
  -1   2   6      354.55      340.62     34.97 o
   0   2   6       59.00       50.30      7.01 o
   1   2   6      631.26      702.75     26.50 o
   2   2   6      525.71      577.13     18.71 o
   3   2   6        1.96       -4.89      7.39 o
   4   2   6      483.63      478.16     17.47 o
   5   2   6       19.14        4.54     15.39 o
   6   2   6      150.47      141.09     17.53 o
   7   2   6     1026.72     1046.77     25.10 o
   8   2   6      291.61      313.67     22.20 o
   9   2   6       18.49       37.12     20.66 o
  10   2   6       71.37       87.67     20.74 o
  11   2   6       31.95       40.20     20.94 o
  12   2   6        0.87        1.25     20.70 o
  13   2   6       12.64       22.43     22.19 o
  14   2   6        1.29        2.89     23.37 o
  15   2   6       95.84       65.72     32.25 o
 -18   3   6       13.40        4.31     28.44 o
 -17   3   6        7.79       19.50     27.32 o
 -16   3   6        4.44       14.85     27.19 o
 -15   3   6        5.54       14.25     25.83 o
 -14   3   6       26.29       30.16     12.42 o
 -13   3   6      139.92      143.80     15.65 o
 -12   3   6       78.49       80.83     12.60 o
 -11   3   6      178.94      163.26     15.63 o
 -10   3   6     1212.14     1094.81    120.04 o
  -9   3   6       11.55        8.38     10.91 o
  -8   3   6      201.51      177.58     18.10 o
  -7   3   6       13.54       14.40      3.42 o
  -6   3   6       23.50       22.41      6.36 o
  -5   3   6       51.19       48.19      5.98 o
  -4   3   6      696.05      739.37     29.30 o
  -3   3   6       65.36       59.01      6.86 o
  -2   3   6       57.58       41.83      7.62 o
  -1   3   6       74.26       83.96      9.64 o
   0   3   6        5.47        2.40      5.50 o
   1   3   6       67.86       48.09      6.66 o
   2   3   6      598.30      651.52     25.94 o
   3   3   6      136.43      137.84      8.81 o
   4   3   6       83.17       86.28      9.52 o
   5   3   6       12.32        1.54     13.26 o
   6   3   6      217.45      203.12     28.92 o
   7   3   6       11.28       20.74     16.68 o
   8   3   6      179.22      196.28     18.70 o
   9   3   6        0.10       10.51     19.34 o
  10   3   6      749.08      765.15     25.60 o
  11   3   6       38.51       33.52     20.21 o
  12   3   6        2.40       18.15     20.35 o
  13   3   6       12.51       17.88     34.48 o
  14   3   6        0.00        7.27     35.39 o
 -17   4   6        0.01       -5.78     27.37 o
 -16   4   6        4.00       20.86     26.70 o
 -15   4   6        2.08       20.99     26.60 o
 -14   4   6        4.57        1.40     25.15 o
 -13   4   6       11.17       12.90     24.12 o
 -12   4   6        7.33       -2.34     25.23 o
 -11   4   6       40.05       39.35     10.87 o
 -10   4   6       10.64        9.45     11.47 o
  -9   4   6        7.91       13.07     10.30 o
  -8   4   6       59.36       66.98     11.06 o
  -7   4   6       12.96       10.11      6.62 o
  -6   4   6      135.09      116.86     14.48 o
  -5   4   6       40.66       40.83      6.27 o
  -4   4   6        0.00        0.69      5.95 o
  -3   4   6      366.44      344.76     26.83 o
  -2   4   6       62.11       76.24     11.38 o
  -1   4   6      231.81      240.94     12.08 o
   0   4   6       62.51       60.66      9.22 o
   1   4   6       68.36       74.96     11.59 o
   2   4   6      282.32      294.00     13.46 o
   3   4   6       10.96        3.69     26.88 o
   4   4   6        8.50        6.74     10.89 o
   5   4   6       13.49       14.97     30.86 o
   6   4   6       47.38       51.23     30.27 o
   7   4   6       45.46       19.12     31.81 o
   8   4   6      178.26      213.14     34.71 o
   9   4   6      158.58      250.71     37.62 o
  10   4   6       64.22       83.28     34.39 o
  11   4   6        1.31       15.05     32.72 o
  12   4   6        9.04       19.18     33.38 o
  13   4   6       12.60       17.30     34.81 o
 -15   5   6        1.36       -3.75     26.65 o
 -14   5   6        3.31        3.54     25.57 o
 -13   5   6        0.66      -18.82     24.25 o
 -12   5   6        5.60       13.54     25.96 o
 -11   5   6       14.86       21.55     24.80 o
 -10   5   6      273.33      319.74     28.35 o
  -9   5   6      257.59      249.75     25.66 o
  -8   5   6       26.71       14.53     22.61 o
  -7   5   6        4.68       -8.04     19.94 o
  -6   5   6        8.61        9.07     10.24 o
  -5   5   6       31.44       27.70      9.95 o
  -4   5   6      145.96      139.08     13.42 o
  -3   5   6        2.04        1.13      9.13 o
  -2   5   6       20.33       25.48     11.54 o
  -1   5   6       75.36       80.86     10.99 o
   0   5   6      159.60      168.11     10.31 o
   1   5   6       54.99       60.17     12.78 o
   2   5   6      101.15       95.00     12.45 o
   3   5   6       81.11      103.80     18.05 o
   4   5   6        0.18        3.26     28.63 o
   5   5   6       13.02        2.52     30.74 o
   6   5   6       62.07       59.19     31.13 o
   7   5   6       10.33       24.26     32.28 o
   8   5   6       95.93      111.43     33.02 o
   9   5   6      221.83      234.45     37.75 o
  10   5   6      182.25      235.00     37.07 o
  11   5   6       10.43        7.89     33.80 o
  12   5   6        0.04        8.48     34.55 o
 -14   6   6        4.20       -0.36     26.93 o
 -13   6   6       35.59       13.93     26.64 o
 -12   6   6        4.17       12.47     24.34 o
 -11   6   6        0.29       -3.86     23.14 o
 -10   6   6       13.71       26.78     22.71 o
  -9   6   6       36.87       43.79     23.75 o
  -8   6   6        4.91        4.53     21.56 o
  -7   6   6        2.21       -3.00     16.37 o
  -6   6   6       57.04       84.92     16.05 o
  -5   6   6        1.18       -8.45     15.30 o
  -4   6   6        0.20      -13.56     14.37 o
  -3   6   6       80.24       69.19     12.88 o
  -2   6   6        6.02        4.00     11.06 o
  -1   6   6      104.19      111.49     12.03 o
   0   6   6      119.72      110.90     10.48 o
   1   6   6       15.88       18.34     11.16 o
   2   6   6       31.31       24.81     12.60 o
   3   6   6        1.17       15.00     17.92 o
   4   6   6        2.42       11.13     18.61 o
   5   6   6        2.25       12.34     29.26 o
   6   6   6       11.49       22.73     29.60 o
   7   6   6        0.07       -1.40     33.02 o
   8   6   6       45.79       65.37     33.01 o
   9   6   6       43.66       52.78     35.27 o
  10   6   6       16.72       42.44     34.05 o
  11   6   6        0.61       46.73     34.88 o
 -13   7   6        0.54        6.65     26.70 o
 -12   7   6        0.05       -1.23     25.40 o
 -11   7   6       21.39       33.66     24.26 o
 -10   7   6       14.25       29.59     23.83 o
  -9   7   6       62.41       58.55     23.34 o
  -8   7   6       20.56       24.14     21.98 o
  -7   7   6        0.10       -3.90     15.99 o
  -6   7   6        4.44        2.67     15.98 o
  -5   7   6       15.75       30.31     13.04 o
  -4   7   6        0.21        1.86     12.63 o
  -3   7   6        3.69       -3.77     11.42 o
  -2   7   6       36.77       32.35     11.63 o
  -1   7   6        9.82       18.02     11.03 o
   0   7   6       17.62        8.35     13.05 o
   1   7   6        3.97       11.80     15.08 o
   2   7   6        6.16       15.18     19.21 o
   3   7   6        0.43        5.85     19.97 o
   4   7   6        0.13       -0.88     19.01 o
   5   7   6        1.74       -2.06     18.85 o
   6   7   6       19.44       25.09     20.07 o
   7   7   6        2.78       -5.99     32.16 o
   8   7   6       39.21       22.38     33.48 o
   9   7   6       24.09       46.72     34.67 o
  10   7   6       25.28       60.73     34.84 o
 -11   8   6       26.62       41.98     25.39 o
 -10   8   6        1.55       -2.83     23.43 o
  -9   8   6        7.14       -2.71     18.34 o
  -8   8   6        9.90       -4.17     17.40 o
  -7   8   6        0.02       -4.74     16.82 o
  -6   8   6        0.84        4.27     14.13 o
  -5   8   6        0.42        2.66     13.16 o
  -4   8   6        0.03        1.67     16.14 o
  -3   8   6        1.75       -1.14     16.29 o
  -2   8   6       47.08       58.24     16.66 o
  -1   8   6        6.54       10.60     16.24 o
   0   8   6        2.35        6.22     19.47 o
   1   8   6        0.01        1.66     15.11 o
   2   8   6        0.01        2.98     19.30 o
   3   8   6        0.09       -2.29     22.82 o
   4   8   6        2.42       -6.98     20.62 o
   5   8   6        0.87       13.80     20.19 o
   6   8   6        0.01        2.01     19.93 o
   7   8   6       14.81       19.82     21.31 o
  -6   9   6        8.72       -7.77     28.94 o
  -5   9   6        0.01       -2.99     22.20 o
  -4   9   6        0.03       -3.91     27.23 o
  -3   9   6        0.01        3.13     21.37 o
  -2   9   6        2.06        2.29     19.73 o
  -1   9   6        0.40       -0.76     30.59 o
   0   9   6        0.00       17.03     29.72 o
   1   9   6       21.63       63.76     29.91 o
   2   9   6        0.75      -28.23     28.23 o
   3   9   6        3.59        0.26     28.76 o
   4   9   6        1.23        0.01     28.80 o
 -19   0   7       17.50       25.71     25.39 o
 -17   0   7       36.18       24.95     23.18 o
 -15   0   7       77.99       88.86     23.43 o
 -13   0   7      471.63      430.06     15.04 o
 -11   0   7     1596.67     1597.50     36.91 o
  -9   0   7       59.18       68.89     11.22 o
  -7   0   7       24.59       30.05     19.19 o
  -5   0   7      606.81      755.11     60.12 o
  -3   0   7     1250.83     1599.76     32.96 o
  -1   0   7     1475.65     1844.44     36.63 o
   1   0   7     1160.84     1267.66     31.99 o
   3   0   7      968.59     1043.36     31.18 o
   5   0   7      149.93      156.76     25.50 o
   7   0   7       69.27       61.17     29.77 o
   9   0   7       53.52       75.17     30.80 o
  11   0   7      264.70      231.38     34.14 o
  13   0   7       74.86       81.49     32.62 o
  15   0   7        1.59      -12.21     34.64 o
 -19   1   7        9.14        7.34     17.71 o
 -18   1   7       18.39       15.76     17.19 o
 -17   1   7       12.56       14.38     17.46 o
 -16   1   7       14.74       11.35     15.75 o
 -15   1   7       20.15       10.40     11.21 o
 -14   1   7       17.79        5.36     11.62 o
 -13   1   7      379.37      354.01     18.09 o
 -12   1   7       27.91       12.85     11.96 o
 -11   1   7      308.44      273.33     14.31 o
 -10   1   7      173.93      173.64     11.32 o
  -9   1   7      236.61      255.27     11.77 o
  -8   1   7        0.09        0.43     10.36 o
  -7   1   7     1467.03     1590.64     26.62 o
  -6   1   7        6.25        5.60      7.37 o
  -5   1   7      579.57      745.26     50.46 o
  -4   1   7      252.12      315.21     36.72 o
  -3   1   7      246.06      225.80     16.24 o
  -2   1   7      884.62      743.29     39.03 o
  -1   1   7      935.77      927.45    105.71 o
   0   1   7        8.74       -3.87     13.05 o
   1   1   7     2849.91     3521.78     30.59 o
   2   1   7      245.67      277.65     10.51 o
   3   1   7     2022.00     2302.06     57.34 o
   4   1   7        6.71        5.79     16.24 o
   5   1   7       34.48       28.31     18.10 o
   6   1   7        2.86        2.04     19.29 o
   7   1   7      702.54      657.23     24.10 o
   8   1   7      391.32      364.73     23.83 o
   9   1   7      791.85      738.31     33.79 o
  10   1   7       20.23       35.78     22.40 o
  11   1   7      132.34      115.50     21.88 o
  12   1   7       11.60       14.75     21.78 o
  13   1   7        0.08       20.46     22.70 o
  14   1   7        0.94      -12.55     23.26 o
  15   1   7        4.98       61.02     33.61 o
 -18   2   7       26.68       52.19     28.65 o
 -17   2   7       33.49       45.91     26.10 o
 -16   2   7        7.96        9.76     15.32 o
 -15   2   7       17.00       17.31     14.94 o
 -14   2   7       18.29       31.46     14.32 o
 -13   2   7      100.65       99.08     15.24 o
 -12   2   7       12.26        6.03     11.85 o
 -11   2   7     1089.28     1028.18     35.63 o
 -10   2   7        0.11        3.62     10.95 o
  -9   2   7        0.64        2.26     10.46 o
  -8   2   7      170.42      158.18     11.60 o
  -7   2   7       22.18       20.50      6.23 o
  -6   2   7       53.71       52.12     11.38 o
  -5   2   7      968.85     1180.69     61.23 o
  -4   2   7      143.75      132.97     12.50 o
  -3   2   7       69.51       74.42      8.71 o
  -2   2   7      705.48      771.41     12.53 o
  -1   2   7      197.23      190.44     43.09 o
   0   2   7     1307.96     1471.07     24.70 o
   1   2   7      669.31      626.09     44.06 o
   2   2   7       84.65       74.48      8.67 o
   3   2   7      169.74      178.58     12.59 o
   4   2   7      178.85      196.19     11.10 o
   5   2   7       12.50       19.02     16.97 o
   6   2   7       24.04       19.36     17.69 o
   7   2   7      441.97      456.50     22.44 o
   8   2   7       55.35       65.32     20.29 o
   9   2   7      132.93      135.73     21.30 o
  10   2   7      813.36      781.53     26.53 o
  11   2   7       86.95       98.20     21.76 o
  12   2   7       14.30       13.74     20.92 o
  13   2   7       22.46       20.39     22.40 o
  14   2   7        1.87       -0.25     23.82 o
 -17   3   7       59.77       61.97     28.70 o
 -16   3   7       27.57       28.99     26.27 o
 -15   3   7       11.26        4.45     24.98 o
 -14   3   7        7.07       11.91     13.26 o
 -13   3   7        2.50       -2.14     13.07 o
 -12   3   7       91.56       79.26     13.75 o
 -11   3   7      544.66      485.87     29.53 o
 -10   3   7      242.39      219.85     13.15 o
  -9   3   7      140.59      144.05     11.53 o
  -8   3   7       61.52       57.90     11.04 o
  -7   3   7      298.77      294.40     12.13 o
  -6   3   7       27.29       23.25     10.82 o
  -5   3   7       53.49       60.90      8.44 o
  -4   3   7      196.18      185.89     24.95 o
  -3   3   7       39.37       52.61     14.91 o
  -2   3   7       61.07       52.18     18.52 o
  -1   3   7      203.60      204.44     12.59 o
   0   3   7       56.89       48.07      7.87 o
   1   3   7        0.60        1.61      7.46 o
   2   3   7        0.73        0.60      9.58 o
   3   3   7      505.58      569.91     35.57 o
   4   3   7       30.85       35.40      9.95 o
   5   3   7        7.66        4.11     14.14 o
   6   3   7        2.34       10.38     15.60 o
   7   3   7      136.98      152.55     18.40 o
   8   3   7      322.68      329.93     32.47 o
   9   3   7      145.56      154.02     19.80 o
  10   3   7        2.07       13.47     19.21 o
  11   3   7       75.51       96.94     21.33 o
  12   3   7        0.46        2.69     21.08 o
  13   3   7       16.13       24.17     21.57 o
 -16   4   7        0.34        2.58     27.66 o
 -15   4   7       11.52        9.67     26.83 o
 -14   4   7        3.68       -2.46     26.82 o
 -13   4   7       15.17        4.00     24.68 o
 -12   4   7        4.12        4.17     25.29 o
 -11   4   7      300.09      338.00     27.15 o
 -10   4   7      251.22      266.66     19.50 o
  -9   4   7        5.29        3.59     10.59 o
  -8   4   7        0.65       -3.45     10.54 o
  -7   4   7       44.11       39.28      7.71 o
  -6   4   7        1.76        4.24      6.55 o
  -5   4   7      145.13      153.59     10.61 o
  -4   4   7       12.89       17.09      7.94 o
  -3   4   7       62.53       52.59     10.38 o
  -2   4   7       16.26       12.03      4.71 o
  -1   4   7        2.04       -2.64     11.99 o
   0   4   7      119.92      117.75     11.67 o
   1   4   7        0.18       -2.20     12.18 o
   2   4   7       49.80       42.66      5.52 o
   3   4   7       18.58        8.08     14.81 o
   4   4   7       18.58       12.04     10.82 o
   5   4   7        4.49        1.75     12.22 o
   6   4   7        3.22        4.32     13.40 o
   7   4   7      494.78      423.37     62.69 o
   8   4   7      137.75       99.23     16.96 o
   9   4   7       55.25       75.32     34.64 o
  10   4   7       10.43       29.54     34.00 o
  11   4   7       15.24        4.00     33.87 o
  12   4   7       19.56      -11.47     34.60 o
 -15   5   7        0.61        8.45     27.16 o
 -14   5   7        6.25      -11.34     27.02 o
 -13   5   7        2.03        6.67     24.89 o
 -12   5   7       61.65       43.44     26.73 o
 -11   5   7      150.37      173.61     27.44 o
 -10   5   7       18.24       14.13     23.56 o
  -9   5   7      134.90      137.32     18.33 o
  -8   5   7       13.18       14.42     17.42 o
  -7   5   7       50.62       52.46     16.21 o
  -6   5   7       18.49       28.75     15.59 o
  -5   5   7       37.53       40.02      8.94 o
  -4   5   7       25.33       22.96      6.67 o
  -3   5   7        9.37       17.57     12.26 o
  -2   5   7      284.11      299.02     18.49 o
  -1   5   7        8.16       10.79     11.53 o
   0   5   7       18.16        9.13     10.77 o
   1   5   7        4.80       -5.96     13.10 o
   2   5   7       74.44       76.01     13.48 o
   3   5   7      126.55      128.41     18.44 o
   4   5   7       27.01       32.19     29.34 o
   5   5   7        0.18       -0.41     31.63 o
   6   5   7        2.87       -8.63     31.55 o
   7   5   7       22.82       25.87     32.66 o
   8   5   7        5.33       -0.89     33.66 o
   9   5   7      132.08      174.71     36.21 o
  10   5   7       93.24      148.13     37.29 o
  11   5   7        1.48       -4.34     35.07 o
 -14   6   7        0.13       -4.20     26.96 o
 -13   6   7       30.80       35.06     25.71 o
 -12   6   7        4.61        1.49     24.34 o
 -11   6   7       44.81       45.84     23.69 o
 -10   6   7       86.81       82.89     18.68 o
  -9   6   7        8.40       15.33     17.53 o
  -8   6   7        2.67       -0.25     16.47 o
  -7   6   7        1.79       -0.62     16.66 o
  -6   6   7        0.04       -9.85     15.76 o
  -5   6   7        3.47        1.71     14.97 o
  -4   6   7        0.19        9.60     12.64 o
  -3   6   7        1.79        2.65     12.55 o
  -2   6   7       13.39       12.36     11.80 o
  -1   6   7       33.25       27.58     11.85 o
   0   6   7       30.33       23.86     10.78 o
   1   6   7       21.70       25.19     13.06 o
   2   6   7       49.56       41.22     13.48 o
   3   6   7        3.69       17.52     17.91 o
   4   6   7        0.84        9.35     18.12 o
   5   6   7        0.04       12.31     18.40 o
   6   6   7       54.42       66.52     31.75 o
   7   6   7      121.12      118.94     34.85 o
   8   6   7       65.21       31.78     33.75 o
   9   6   7        0.54       13.67     35.25 o
  10   6   7       12.96        3.03     35.27 o
 -13   7   7        0.13      -14.99     26.87 o
 -12   7   7        2.05       -6.26     25.08 o
 -11   7   7        0.11       -8.85     18.89 o
 -10   7   7        2.72        5.10     18.49 o
  -9   7   7       34.70       40.22     17.89 o
  -8   7   7        3.48       -1.00     16.63 o
  -7   7   7        6.27       -6.90     16.71 o
  -6   7   7        0.07       -0.09     15.62 o
  -5   7   7        0.68        4.26     13.56 o
  -4   7   7        3.23        6.09     13.31 o
  -3   7   7        1.73        3.32     11.93 o
  -2   7   7       19.62       21.58     11.82 o
  -1   7   7       49.60       53.65     12.12 o
   0   7   7        4.48       14.28     20.54 o
   1   7   7       27.30        7.82     18.23 o
   2   7   7        9.04        5.56     20.89 o
   3   7   7       45.85       33.39     25.44 o
   4   7   7        1.54       10.18     18.94 o
   5   7   7        3.45       11.21     21.65 o
   6   7   7        7.68       11.81     19.10 o
   7   7   7        5.52        5.31     20.31 o
   8   7   7       55.51       86.30     35.51 o
   9   7   7       59.35      115.19     38.89 o
 -11   8   7        9.69       15.99     24.80 o
 -10   8   7        0.08       15.86     23.68 o
  -9   8   7        6.09       -8.10     18.64 o
  -8   8   7        2.77        2.77     18.09 o
  -7   8   7        0.26        8.64     14.03 o
  -6   8   7        1.60       -9.17     13.86 o
  -5   8   7        4.18       12.58     12.39 o
  -4   8   7        0.34       -4.43     16.77 o
  -3   8   7        3.49        5.23     16.87 o
  -2   8   7       12.21       22.99     16.68 o
  -1   8   7        3.74        7.77     15.99 o
   0   8   7       27.56       28.11     20.74 o
   1   8   7        6.29       11.88     18.87 o
   2   8   7        0.42       -1.51     18.78 o
   3   8   7        0.20        0.07     20.54 o
   4   8   7        3.96       -3.26     21.01 o
   5   8   7        7.75       -0.38     20.14 o
   6   8   7       13.64        2.94     20.75 o
   7   8   7        6.82       14.27     20.47 o
  -6   9   7        3.50        0.01     29.22 o
  -5   9   7        2.66        1.86     22.05 o
  -4   9   7        3.35        6.43     22.36 o
  -3   9   7        4.45      -18.88     21.37 o
  -2   9   7        9.80        8.65     20.00 o
  -1   9   7       31.43       16.60     30.93 o
   0   9   7       12.70       54.02     32.04 o
   2   9   7        6.94        0.03     26.58 o
   3   9   7        3.48       41.21     25.62 o
 -18   0   8       85.66      121.48     26.29 o
 -16   0   8        3.99       -2.74     22.85 o
 -14   0   8        4.00       -3.28     22.38 o
 -12   0   8      397.04      412.63     15.69 o
 -10   0   8       98.88      110.17     21.04 o
  -8   0   8      214.96      223.21     22.39 o
  -6   0   8       28.45       12.69     20.20 o
  -4   0   8      447.49      467.71     27.32 o
  -2   0   8       94.12      106.85     27.21 o
   0   0   8      591.30      587.63     27.74 o
   2   0   8      130.01      109.46     24.46 o
   4   0   8        5.79       17.43     25.13 o
   6   0   8       13.87       15.48     29.14 o
   8   0   8       49.25       48.02     32.91 o
  10   0   8      158.42      153.99     30.84 o
  12   0   8        2.41       12.09     31.95 o
  14   0   8        5.67       -9.19     34.91 o
 -19   1   8        0.01        1.14     17.92 o
 -18   1   8       36.29       44.24     21.40 o
 -17   1   8       14.76       23.31     16.47 o
 -16   1   8       16.79       12.16     15.17 o
 -15   1   8       17.87       19.86     15.56 o
 -14   1   8        0.41        4.87     11.51 o
 -13   1   8       67.91       80.42     12.37 o
 -12   1   8     1391.10     1327.56     48.14 o
 -11   1   8      276.32      285.86     16.26 o
 -10   1   8      366.77      358.83     13.90 o
  -9   1   8       25.47       23.31     11.21 o
  -8   1   8      754.26      788.26     14.90 o
  -7   1   8       14.11       23.87      8.61 o
  -6   1   8      302.67      361.67     13.46 o
  -5   1   8       27.59       44.89     15.40 o
  -4   1   8      310.75      411.17     46.99 o
  -3   1   8       66.94       94.61     17.53 o
  -2   1   8      290.11      291.28     14.02 o
  -1   1   8      301.98      238.47     35.43 o
   0   1   8       36.21       25.72     13.75 o
   1   1   8     1666.46     2007.72     72.97 o
   2   1   8      851.07      852.12     31.13 o
   3   1   8        2.32        7.30      7.60 o
   4   1   8        0.22       -0.91     16.96 o
   5   1   8        1.25       -5.37     18.87 o
   6   1   8      228.58      194.52     21.13 o
   7   1   8      371.72      363.57     24.06 o
   8   1   8        9.66       -0.92     21.34 o
   9   1   8       15.59       21.27     20.79 o
  10   1   8        6.19       16.08     21.16 o
  11   1   8       44.90       35.25     22.05 o
  12   1   8        0.45        4.14     22.47 o
  13   1   8        0.12       -7.29     23.25 o
  14   1   8        0.01        5.45     24.12 o
 -18   2   8       52.44       90.49     29.65 o
 -17   2   8        4.50        7.42     26.32 o
 -16   2   8        0.84       -0.98     15.23 o
 -15   2   8        2.58       -4.38     12.16 o
 -14   2   8        5.47        6.67     11.95 o
 -13   2   8      141.74      138.15     13.29 o
 -12   2   8      605.10      573.01     38.56 o
 -11   2   8        0.59       13.27     12.72 o
 -10   2   8        0.44       -3.58     11.87 o
  -9   2   8       67.11       59.41     11.96 o
  -8   2   8       87.38       92.33      7.15 o
  -7   2   8      121.03      111.95      8.30 o
  -6   2   8       74.40       67.38     12.33 o
  -5   2   8        2.43        6.56     12.20 o
  -4   2   8      500.99      553.39     38.36 o
  -3   2   8      551.72      584.85     27.04 o
  -2   2   8        9.05        2.84     22.14 o
  -1   2   8      135.08      150.01     11.21 o
   0   2   8     1479.23     1642.05     42.16 o
   1   2   8       47.99       48.40      8.22 o
   2   2   8      296.94      337.31     16.79 o
   3   2   8      275.12      296.29     13.27 o
   4   2   8        4.64        6.31      9.59 o
   5   2   8      140.75      122.15     19.58 o
   6   2   8       29.82       14.19     18.78 o
   7   2   8       10.11        3.30     19.50 o
   8   2   8       18.60        6.38     20.09 o
   9   2   8       46.80       42.05     20.59 o
  10   2   8       10.67        3.00     20.20 o
  11   2   8        6.61       -8.09     20.70 o
  12   2   8        4.91       -5.41     21.57 o
  13   2   8       29.72       33.21     22.52 o
  14   2   8        5.24       23.12     31.78 o
 -17   3   8       25.15       25.18     27.16 o
 -16   3   8        3.14       -8.91     17.64 o
 -15   3   8       12.96        4.70     17.21 o
 -14   3   8        0.08       -8.48     12.04 o
 -13   3   8       20.30       16.37     12.00 o
 -12   3   8       92.25       87.32     12.55 o
 -11   3   8      195.66      183.49     13.35 o
 -10   3   8      107.38       82.53     12.21 o
  -9   3   8       29.95       27.10     11.83 o
  -8   3   8      109.29      125.34     12.40 o
  -7   3   8       11.57       16.39     11.52 o
  -6   3   8       53.93       62.70     12.21 o
  -5   3   8       35.80       43.24     12.51 o
  -4   3   8      279.08      342.38     26.91 o
  -3   3   8       53.56       54.70     20.40 o
  -2   3   8      533.39      457.20     59.37 o
  -1   3   8      137.52      144.56      9.81 o
   0   3   8       32.93       44.08      9.90 o
   1   3   8      513.90      556.92     20.35 o
   2   3   8       33.69       21.22      9.51 o
   3   3   8       21.61       28.52     13.62 o
   4   3   8       74.40       77.34     14.49 o
   5   3   8       11.89       19.43     15.27 o
   6   3   8      351.26      336.69     25.31 o
   7   3   8      325.16      343.07     20.44 o
   8   3   8        0.06      -14.09     18.50 o
   9   3   8        0.01       -0.54     19.19 o
  10   3   8       34.88       39.65     19.95 o
  11   3   8        0.30        6.56     20.30 o
  12   3   8        8.00        5.76     21.30 o
  13   3   8        2.68      -11.65     29.33 o
 -17   4   8       13.76       21.50     27.84 o
 -16   4   8        1.81       -4.69     18.78 o
 -15   4   8       22.55       34.35     18.64 o
 -14   4   8        4.21       -7.09     18.45 o
 -13   4   8        0.28        3.17     17.65 o
 -12   4   8      270.23      322.19     20.37 o
 -11   4   8        2.13        6.63     11.32 o
 -10   4   8       64.86       61.97     12.14 o
  -9   4   8       12.62       10.50     11.65 o
  -8   4   8       19.46       28.91     11.84 o
  -7   4   8       46.48       46.89     16.54 o
  -6   4   8       32.55       45.10     15.84 o
  -5   4   8       44.61       32.80      9.19 o
  -4   4   8       28.72       32.36      8.37 o
  -3   4   8        9.96       10.81      6.62 o
  -2   4   8        3.25        7.75      4.13 o
  -1   4   8        3.78        2.30      4.74 o
   0   4   8      528.98      553.85     32.27 o
   1   4   8        0.04       -0.78      5.36 o
   2   4   8       78.12       65.34      7.17 o
   3   4   8        0.36        5.33      8.47 o
   4   4   8       16.62        9.17     11.68 o
   5   4   8        5.68        5.77     12.54 o
   6   4   8        7.05       11.73     13.56 o
   7   4   8       48.03       40.70     15.57 o
   8   4   8      110.08       93.17     17.67 o
   9   4   8      114.54      134.73     35.72 o
  10   4   8        4.62        5.87     35.77 o
  11   4   8       32.70       71.84     35.08 o
  12   4   8        2.30       -0.78     34.83 o
 -16   5   8        0.04      -28.66     28.66 o
 -15   5   8        1.81        6.29     19.55 o
 -14   5   8       12.78        5.73     19.10 o
 -13   5   8       16.48       16.57     19.29 o
 -12   5   8       12.25       24.37     19.20 o
 -11   5   8       50.36       44.77     18.67 o
 -10   5   8        9.13       -5.53     17.42 o
  -9   5   8      119.19      115.41     18.03 o
  -8   5   8        0.90       -6.21     16.80 o
  -7   5   8        1.29       -8.17     15.89 o
  -6   5   8        4.38        2.45     15.69 o
  -5   5   8       72.78       74.97     16.57 o
  -4   5   8        2.39        1.86     15.98 o
  -3   5   8       35.06       36.58     12.93 o
  -2   5   8      203.64      195.46     15.74 o
  -1   5   8       21.71       20.52     13.44 o
   0   5   8        3.03       15.33     16.65 o
   1   5   8       44.24       32.61     13.57 o
   2   5   8       41.94       35.69     14.26 o
   3   5   8       30.94       46.17     16.63 o
   4   5   8        0.14       18.44     16.83 o
   5   5   8       14.92       23.71     33.54 o
   6   5   8        6.07        0.59     32.82 o
   7   5   8       10.97       20.96     32.48 o
   8   5   8        1.07      -17.19     35.77 o
   9   5   8       78.79      102.36     35.40 o
  10   5   8       22.51       49.77     38.02 o
  11   5   8       33.54       60.62     36.93 o
 -15   6   8       11.70        7.65     33.14 o
 -14   6   8        2.59       -2.90     20.45 o
 -13   6   8        3.19        2.87     18.99 o
 -12   6   8       15.43       16.02     19.66 o
 -11   6   8        3.98        2.64     18.45 o
 -10   6   8       15.46       26.49     18.94 o
  -9   6   8        0.69       -6.69     17.41 o
  -8   6   8       27.99       16.96     17.15 o
  -7   6   8       31.58       18.28     16.10 o
  -6   6   8        1.37       -0.96     15.29 o
  -5   6   8        6.46        0.90     16.16 o
  -4   6   8        0.48        2.92     13.37 o
  -3   6   8        8.96       18.38     13.17 o
  -2   6   8       26.50       18.60     12.08 o
  -1   6   8       62.24       69.59     13.51 o
   0   6   8      123.56      123.33     17.50 o
   1   6   8       15.22       13.48     13.05 o
   2   6   8        0.17        2.54     13.60 o
   3   6   8        0.20        9.91     18.73 o
   4   6   8        2.55        0.54     17.23 o
   5   6   8       27.68       12.46     18.83 o
   6   6   8       14.23       26.21     18.49 o
   7   6   8       56.93       78.68     34.62 o
   8   6   8       30.26       10.60     35.67 o
   9   6   8       11.68       47.40     36.45 o
 -12   7   8        1.23        9.24     20.68 o
 -11   7   8        7.44       -1.81     19.79 o
 -10   7   8        0.66       -3.28     18.30 o
  -9   7   8        0.79       -8.19     17.74 o
  -8   7   8        8.59       -1.20     16.98 o
  -7   7   8        0.33        5.77     16.88 o
  -6   7   8        2.18        5.95     16.54 o
  -5   7   8       27.79       37.07     14.13 o
  -4   7   8        1.07        6.90     13.68 o
  -3   7   8       24.38       30.87     12.45 o
  -2   7   8        8.69       10.49     12.28 o
  -1   7   8        7.36        8.15     12.40 o
   0   7   8       20.47       14.38     33.70 o
   1   7   8       35.75       25.71     18.82 o
   2   7   8        5.08       -2.67     34.67 o
   3   7   8        9.90       12.37     20.10 o
   4   7   8        5.59        0.80     20.11 o
   5   7   8        3.56        1.89     18.60 o
   6   7   8       10.20        9.93     18.75 o
   7   7   8       33.88       26.68     36.61 o
   8   7   8        0.07      -11.26     34.96 o
 -10   8   8        5.51       -7.94     24.08 o
  -9   8   8        0.25       10.38     18.75 o
  -8   8   8        9.33        3.67     17.95 o
  -7   8   8        0.68        2.40     14.68 o
  -6   8   8        0.63        9.63     13.96 o
  -5   8   8        1.38        1.64     12.77 o
  -4   8   8        2.60        1.67     17.28 o
  -3   8   8        0.24        4.53     17.41 o
  -2   8   8        0.03        1.02     16.00 o
  -1   8   8        1.32       22.05     21.90 o
   0   8   8       19.13       20.66     30.77 o
   1   8   8        0.17       33.35     31.17 o
   2   8   8        1.52       12.75     19.06 o
   3   8   8        5.73      -10.26     29.93 o
   4   8   8       10.02      -10.88     21.32 o
   5   8   8        4.46      -11.85     20.96 o
   6   8   8       18.59       28.93     35.82 o
  -5   9   8        0.02        3.95     32.61 o
  -4   9   8        2.78        2.56     31.01 o
  -3   9   8        1.33        8.11     21.12 o
  -2   9   8       26.22       49.64     21.24 o
  -1   9   8        0.19       14.18     34.61 o
 -19   0   9        0.03       13.20     25.60 o
 -17   0   9       18.01       49.69     23.28 o
 -15   0   9        7.89       11.24     21.78 o
 -13   0   9       13.61       10.39     22.56 o
 -11   0   9       80.12       61.73     22.08 o
  -9   0   9       69.58       69.31     23.07 o
  -7   0   9        0.22        0.34     20.27 o
  -5   0   9      490.58      510.40     28.41 o
  -3   0   9       92.22       65.92     26.51 o
  -1   0   9       43.52       42.56     31.21 o
   1   0   9       53.81       66.21     25.10 o
   3   0   9      469.67      489.14     29.98 o
   5   0   9       44.44       35.75     27.02 o
   7   0   9        0.36       -5.16     30.08 o
   9   0   9        1.09        1.05     29.31 o
  11   0   9        5.03       -0.04     31.39 o
  13   0   9        0.49       -1.12     33.33 o
 -18   1   9        1.74       12.39     18.12 o
 -17   1   9       55.51       54.33     17.00 o
 -16   1   9        1.79        0.43     15.74 o
 -15   1   9       17.46       16.99     15.59 o
 -14   1   9        1.54        5.58     12.09 o
 -13   1   9      385.81      366.57     14.78 o
 -12   1   9       82.21       99.88     13.70 o
 -11   1   9     1524.99     1428.86     47.33 o
 -10   1   9       20.76       32.24     12.38 o
  -9   1   9       20.94        7.63     15.41 o
  -8   1   9      166.55      161.19      9.99 o
  -7   1   9        0.02       -2.04     14.65 o
  -6   1   9        9.39       10.63     15.48 o
  -5   1   9      213.07      229.60     17.43 o
  -4   1   9      107.50      116.98     17.15 o
  -3   1   9        0.64        4.00     18.53 o
  -2   1   9       85.89       79.36     19.44 o
  -1   1   9      159.91      179.14     28.27 o
   0   1   9      439.02      413.87     19.36 o
   1   1   9       54.22       39.00     18.02 o
   2   1   9        6.20        7.51     16.93 o
   3   1   9       25.83       18.05      6.43 o
   4   1   9       34.43       33.19      7.76 o
   5   1   9       21.85       19.74     20.33 o
   6   1   9       11.10        0.31     20.33 o
   7   1   9       42.05       46.17     21.77 o
   8   1   9       50.46       50.01     21.02 o
   9   1   9      191.58      155.97     22.97 o
  10   1   9       29.88       25.92     21.61 o
  11   1   9        2.62       -2.13     21.80 o
  12   1   9       22.21       17.04     22.98 o
  13   1   9       61.78       56.04     24.25 o
 -18   2   9        0.54       15.38     27.71 o
 -17   2   9        9.43       10.17     25.94 o
 -16   2   9        1.33        4.43     16.16 o
 -15   2   9       16.44       17.62     12.61 o
 -14   2   9       14.63       18.46     12.66 o
 -13   2   9       19.43       25.62     12.68 o
 -12   2   9       65.95       65.48     13.53 o
 -11   2   9       58.54       35.93     13.25 o
 -10   2   9      132.43      128.16     13.80 o
  -9   2   9       76.07       60.84     12.89 o
  -8   2   9       59.42       48.04      8.25 o
  -7   2   9      111.10       88.96      9.45 o
  -6   2   9        0.83        8.24     15.39 o
  -5   2   9      361.90      375.88     18.34 o
  -4   2   9       90.49       96.01      8.54 o
  -3   2   9      187.25      206.25      9.55 o
  -2   2   9      651.79      584.46     74.06 o
  -1   2   9        6.87       -0.45      7.93 o
   0   2   9      115.00      130.82     13.51 o
   1   2   9       84.64       99.82     13.38 o
   2   2   9       10.90        6.55      7.81 o
   3   2   9      137.14      146.07      9.32 o
   4   2   9        0.06       -2.35      8.87 o
   5   2   9      338.02      304.39     21.81 o
   6   2   9       12.37       17.12     19.46 o
   7   2   9       17.18       18.73     19.76 o
   8   2   9      188.39      131.63     21.06 o
   9   2   9       33.42       46.63     21.27 o
  10   2   9      137.15      117.08     22.48 o
  11   2   9        1.89       -3.60     21.60 o
  12   2   9        4.19        5.98     22.56 o
  13   2   9       20.88       21.52     30.17 o
 -17   3   9        4.76       16.37     26.99 o
 -16   3   9        1.54       -1.51     17.91 o
 -15   3   9        9.43       14.51     17.27 o
 -14   3   9        9.39       17.59     12.40 o
 -13   3   9      105.71      103.89     13.29 o
 -12   3   9      179.96      188.33     13.63 o
 -11   3   9      513.40      534.62     16.47 o
 -10   3   9        3.60        1.49     13.18 o
  -9   3   9        0.10        0.28     12.71 o
  -8   3   9      168.04      159.59     16.17 o
  -7   3   9        0.58        5.79     13.15 o
  -6   3   9      185.02      200.29     14.56 o
  -5   3   9       17.84       35.95     13.39 o
  -4   3   9        1.57       -0.65     20.21 o
  -3   3   9        2.71       -6.72     21.51 o
  -2   3   9       14.55       18.88     12.32 o
  -1   3   9       20.75       12.75      8.73 o
   0   3   9      315.93      312.45     16.64 o
   1   3   9      323.64      363.54     13.83 o
   2   3   9       42.19       39.22      9.94 o
   3   3   9        1.68        1.53      9.99 o
   4   3   9       28.48       20.40     15.51 o
   5   3   9       10.65       12.33     16.03 o
   6   3   9      125.80      125.23     18.38 o
   7   3   9      114.84      102.47     18.77 o
   8   3   9      131.21      128.41     20.23 o
   9   3   9       88.54       87.23     20.20 o
  10   3   9        6.94       17.94     20.75 o
  11   3   9        3.44       25.30     21.13 o
  12   3   9        4.17        8.94     22.22 o
 -17   4   9        0.18      -17.64     28.40 o
 -16   4   9        9.56        2.56     19.33 o
 -15   4   9        4.56        5.28     19.22 o
 -14   4   9       13.15       11.29     18.35 o
 -13   4   9       31.25       28.99     18.13 o
 -12   4   9       40.31       40.36     17.93 o
 -11   4   9        0.65        2.76     11.99 o
 -10   4   9        0.10       -0.20     12.00 o
  -9   4   9       18.08       11.79     12.36 o
  -8   4   9       11.84        1.76     12.44 o
  -7   4   9       44.91       36.34     18.03 o
  -6   4   9       58.96       74.87     17.28 o
  -5   4   9      110.15      128.56     10.08 o
  -4   4   9        0.85        3.62      8.68 o
  -3   4   9       29.75       23.82      7.45 o
  -2   4   9      175.93      165.94      8.88 o
  -1   4   9       21.35       15.92      6.86 o
   0   4   9        4.12        0.06      7.52 o
   1   4   9       48.44       41.85      7.39 o
   2   4   9       97.38       95.45      9.33 o
   3   4   9       64.09       59.40      9.85 o
   4   4   9       22.44       32.70     10.13 o
   5   4   9      230.07      207.12     15.73 o
   6   4   9        5.99       11.91     14.62 o
   7   4   9        0.04       -8.46     32.41 o
   8   4   9      103.11       83.39     36.62 o
   9   4   9       99.89      125.61     36.16 o
  10   4   9        7.02       38.57     37.58 o
  11   4   9        9.10       20.23     34.88 o
 -16   5   9        0.04      -16.63     31.23 o
 -15   5   9        1.59      -11.11     20.34 o
 -14   5   9        9.52        7.04     19.83 o
 -13   5   9       12.41        1.20     19.54 o
 -12   5   9       33.41       37.87     19.25 o
 -11   5   9       26.04       22.31     18.54 o
 -10   5   9        2.54        4.47     18.13 o
  -9   5   9        4.31        6.47     17.61 o
  -8   5   9        0.08       -2.88     17.12 o
  -7   5   9        0.20       -4.27     17.64 o
  -6   5   9       34.70       48.05     17.78 o
  -5   5   9        2.09       13.33     17.09 o
  -4   5   9      178.40      186.96     31.04 o
  -3   5   9       88.98      108.00     14.28 o
  -2   5   9       94.85       85.24     14.33 o
  -1   5   9       85.28       92.69     14.45 o
   0   5   9       47.76       68.17     18.62 o
   1   5   9       30.39       23.89     13.28 o
   2   5   9       77.37       66.79     13.88 o
   3   5   9        8.67        7.77     16.93 o
   4   5   9      149.16      158.27     59.44 o
   5   5   9        1.10       16.69     16.86 o
   6   5   9      376.98      416.57     38.90 o
   7   5   9       32.18       50.41     33.93 o
   8   5   9       53.55       78.35     36.81 o
   9   5   9       13.13      -10.00     35.88 o
  10   5   9       24.04       47.04     39.15 o
 -14   6   9        6.32        7.97     21.17 o
 -13   6   9        4.16       15.14     20.23 o
 -12   6   9       17.51       12.70     20.04 o
 -11   6   9        9.99       10.52     18.50 o
 -10   6   9        9.33        1.90     18.82 o
  -9   6   9        5.85        0.44     17.96 o
  -8   6   9        0.51       -7.74     17.62 o
  -7   6   9        7.47       13.46     17.47 o
  -6   6   9       24.21       38.18     17.93 o
  -5   6   9       23.40       42.09     13.91 o
  -4   6   9       47.54       62.12     14.02 o
  -3   6   9        8.76       11.21     12.12 o
  -2   6   9       90.09       86.23     14.74 o
  -1   6   9        0.39        8.61     13.70 o
   0   6   9        3.06        0.75     17.31 o
   1   6   9        4.48        0.34     13.57 o
   2   6   9       31.95       11.36     13.55 o
   3   6   9       67.30       70.49     26.47 o
   4   6   9       17.93       26.46     17.91 o
   5   6   9       18.59        9.96     17.53 o
   6   6   9        6.81       -3.26     33.01 o
   7   6   9       37.53       19.28     35.15 o
   8   6   9      110.52      116.69     39.07 o
   9   6   9       43.71       71.39     37.79 o
 -12   7   9        5.84       -4.30     19.80 o
 -11   7   9        8.27        2.91     19.41 o
 -10   7   9       23.16       31.71     18.64 o
  -9   7   9       17.20       28.02     22.52 o
  -8   7   9        9.10       17.51     18.16 o
  -7   7   9       17.33        8.79     17.25 o
  -6   7   9        1.17       12.08     14.08 o
  -5   7   9       12.65       22.98     14.40 o
  -4   7   9        7.57       11.92     13.00 o
  -3   7   9       15.96       17.49     12.64 o
  -2   7   9       72.53       71.42     13.64 o
  -1   7   9      128.79      117.53     20.08 o
   0   7   9      110.23      112.12     35.88 o
   1   7   9       24.20       24.69     32.77 o
   2   7   9       20.13       28.90     22.94 o
   3   7   9        0.76       -6.74     24.60 o
   4   7   9        7.58       12.89     30.32 o
   5   7   9        2.38        4.32     33.77 o
   6   7   9       69.28       61.01     35.12 o
   7   7   9        0.26      -20.26     35.90 o
  -9   8   9        1.53       -4.50     23.32 o
  -8   8   9        1.84       26.52     16.32 o
  -7   8   9        4.25       13.49     15.23 o
  -6   8   9        3.70       11.99     14.67 o
  -5   8   9        2.34        0.40     17.32 o
  -4   8   9        0.93       -0.84     17.73 o
  -3   8   9        0.01        2.32     17.05 o
  -2   8   9        3.89       11.35     16.81 o
  -1   8   9       22.45       34.61     33.06 o
   0   8   9       32.72       29.88     32.47 o
   1   8   9        0.64       24.68     32.14 o
   2   8   9        0.83        3.63     31.76 o
   3   8   9        2.53        4.45     32.99 o
   4   8   9        0.00       -8.11     34.68 o
 -18   0  10        4.84       11.56     25.57 o
 -16   0  10        8.70       17.91     23.83 o
 -14   0  10       57.95       78.25     24.10 o
 -12   0  10       69.85       83.41     25.16 o
 -10   0  10      136.04      133.25     24.80 o
  -8   0  10       26.40       29.65     22.83 o
  -6   0  10      291.11      359.23     26.98 o
  -4   0  10       25.62       23.89     25.84 o
  -2   0  10       90.80      105.79     28.22 o
   0   0  10        0.03        5.53     25.68 o
   2   0  10        0.21        4.77     25.93 o
   4   0  10      158.73      168.07     29.42 o
   6   0  10       67.93       29.04     29.62 o
   8   0  10      182.71      185.31     33.68 o
  10   0  10      375.68      374.60     35.89 o
  12   0  10        0.39        3.09     33.70 o
 -18   1  10      129.72      152.10     19.82 o
 -17   1  10        6.00       -0.08     16.89 o
 -16   1  10        1.69        1.57     16.82 o
 -15   1  10       17.85       18.80     16.99 o
 -14   1  10       11.46       11.37     12.56 o
 -13   1  10      139.94      132.43     13.86 o
 -12   1  10        2.88       -6.59     16.44 o
 -11   1  10        1.15       -0.44     16.61 o
 -10   1  10       12.60       24.40     17.10 o
  -9   1  10        2.07       13.80     16.14 o
  -8   1  10        7.50        8.24     16.31 o
  -7   1  10        7.06       10.42     16.33 o
  -6   1  10       35.85       37.13     16.85 o
  -5   1  10        2.23        4.92     17.28 o
  -4   1  10      306.03      347.43     20.76 o
  -3   1  10      100.29      107.62      6.73 o
  -2   1  10        4.71        2.05      4.91 o
  -1   1  10      540.62      574.35     71.20 o
   0   1  10      101.53      101.60     15.49 o
   1   1  10       33.37       30.69     18.88 o
   2   1  10       19.56       10.21     18.18 o
   3   1  10        1.05        6.27      4.71 o
   4   1  10       28.13       27.92     20.02 o
   5   1  10        2.31       -1.18     20.63 o
   6   1  10      633.89      535.06     25.07 o
   7   1  10       12.39       11.10     21.85 o
   8   1  10       23.35       18.15     21.05 o
   9   1  10       30.20       21.40     22.00 o
  10   1  10       60.41       56.60     22.00 o
  11   1  10        5.22        0.80     22.35 o
  12   1  10       52.56       37.10     23.81 o
 -18   2  10        5.50       23.32     28.42 o
 -17   2  10        0.00       -7.62     26.86 o
 -16   2  10       14.90        8.65     16.46 o
 -15   2  10        0.00        1.91     13.04 o
 -14   2  10       15.05       18.92     13.53 o
 -13   2  10        6.78       15.43     13.57 o
 -12   2  10       81.42       81.72     13.42 o
 -11   2  10       92.69       87.99     14.23 o
 -10   2  10        9.52        3.11     13.62 o
  -9   2  10      170.25      175.14     15.09 o
  -8   2  10       14.00       11.32     17.48 o
  -7   2  10       32.71       30.65     16.78 o
  -6   2  10       93.49      107.72     17.43 o
  -5   2  10        1.22       -0.11     16.53 o
  -4   2  10       21.36       32.22      8.46 o
  -3   2  10       13.88       15.35      8.88 o
  -2   2  10      144.08      154.76     24.07 o
  -1   2  10       32.62       27.59     13.45 o
   0   2  10       35.94       36.71     14.10 o
   1   2  10      340.12      321.62     18.79 o
   2   2  10        2.17       -1.06      6.07 o
   3   2  10       89.59       91.36      8.48 o
   4   2  10       90.47       90.76     19.55 o
   5   2  10       31.32       29.83     19.83 o
   6   2  10       13.80       15.95     20.24 o
   7   2  10        0.00        5.99     19.63 o
   8   2  10       13.10       -1.89     20.83 o
   9   2  10        3.07       -5.98     20.80 o
  10   2  10      171.80      179.46     23.55 o
  11   2  10       33.55       27.28     22.73 o
  12   2  10        2.15        5.91     23.17 o
 -17   3  10        4.13       -8.70     27.75 o
 -16   3  10        6.01        6.53     18.19 o
 -15   3  10        1.06        6.96     18.27 o
 -14   3  10       76.36      100.33     13.68 o
 -13   3  10      170.48      163.04     14.20 o
 -12   3  10        3.46        2.29     13.51 o
 -11   3  10       73.63       76.46     14.40 o
 -10   3  10       75.80       62.80     14.41 o
  -9   3  10       15.93       16.15     14.13 o
  -8   3  10       23.14       34.95     14.29 o
  -7   3  10       34.75       48.13     14.43 o
  -6   3  10       10.49        3.87     17.02 o
  -5   3  10       87.58       74.22     22.57 o
  -4   3  10        1.21       17.63     23.38 o
  -3   3  10      120.94      140.92     25.52 o
  -2   3  10      337.95      328.28     23.86 o
  -1   3  10       26.10       26.82     12.33 o
   0   3  10      404.22      407.47     16.47 o
   1   3  10      190.90      197.42     13.74 o
   2   3  10        9.34        3.72      9.35 o
   3   3  10        5.11       -1.86      9.66 o
   4   3  10       47.65       46.51     16.70 o
   5   3  10       36.41       29.82     17.18 o
   6   3  10      422.67      395.80     21.29 o
   7   3  10       55.83       48.66     18.51 o
   8   3  10        3.84        1.80     19.24 o
   9   3  10        4.78        7.90     19.57 o
  10   3  10        3.27       13.91     20.58 o
  11   3  10        5.01       20.58     35.66 o
 -17   4  10        0.95        5.07     28.60 o
 -16   4  10        0.53       -3.15     19.46 o
 -15   4  10       19.36        3.58     19.47 o
 -14   4  10       16.40       21.22     18.74 o
 -13   4  10       39.08       38.77     18.34 o
 -12   4  10       33.78       54.57     18.06 o
 -11   4  10        0.16       -0.15     12.63 o
 -10   4  10        4.32        3.60     13.15 o
  -9   4  10       26.79       35.56     14.06 o
  -8   4  10       15.74       21.57     13.39 o
  -7   4  10       20.41       17.03     18.26 o
  -6   4  10       10.47       27.93     20.64 o
  -5   4  10       13.27       11.72     23.68 o
  -4   4  10        5.93        6.84     21.65 o
  -3   4  10       23.06       28.43     14.60 o
  -2   4  10      128.35      120.50     11.04 o
  -1   4  10       17.68       27.38      8.23 o
   0   4  10        0.14       -4.85      9.21 o
   1   4  10       52.54       53.91     10.39 o
   2   4  10        0.33       -2.48      9.26 o
   3   4  10       35.86       42.87     10.22 o
   4   4  10       39.13       49.91     33.39 o
   5   4  10        3.88       -5.88     32.65 o
   6   4  10        1.56       16.97     34.12 o
   7   4  10        3.16        7.41     32.65 o
   8   4  10        1.88       -8.85     35.63 o
   9   4  10        6.96       20.88     35.22 o
  10   4  10        0.34        0.99     37.51 o
 -15   5  10       15.41       21.74     29.47 o
 -14   5  10       15.90       18.30     19.79 o
 -13   5  10        0.02       -0.03     18.82 o
 -12   5  10        7.30        8.75     19.15 o
 -11   5  10      146.96      156.21     20.05 o
 -10   5  10      104.70      138.42     19.88 o
  -9   5  10       18.30       19.40     18.58 o
  -8   5  10      111.61      123.69     19.13 o
  -7   5  10        0.64       -1.32     17.30 o
  -6   5  10       40.72       59.11     18.12 o
  -5   5  10       19.04       17.59     17.13 o
  -4   5  10        2.60       14.38     14.99 o
  -3   5  10        1.26       -5.18     14.89 o
  -2   5  10      175.03      194.37     15.71 o
  -1   5  10     1069.73     1164.42     57.26 o
   0   5  10        7.92       -0.57     19.36 o
   1   5  10      169.51      168.34     21.72 o
   2   5  10        0.00       -7.42     15.61 o
   3   5  10       11.06       -1.66     17.03 o
   4   5  10        0.04        3.24     32.41 o
   5   5  10      138.50      131.11     36.35 o
   6   5  10       68.03       94.78     35.87 o
   7   5  10       34.93       22.53     33.62 o
   8   5  10       43.18       79.86     38.39 o
   9   5  10       51.77       34.90     36.14 o
 -14   6  10       17.40       21.36     30.82 o
 -13   6  10       14.11       16.04     20.60 o
 -12   6  10        5.35       -3.04     19.25 o
 -11   6  10       19.19       16.04     19.09 o
 -10   6  10        0.15       -4.11     18.55 o
  -9   6  10       13.06       -1.77     19.29 o
  -8   6  10        9.97       13.76     18.49 o
  -7   6  10       14.58       28.79     18.86 o
  -6   6  10        9.28       17.23     17.78 o
  -5   6  10        6.20       23.79     14.19 o
  -4   6  10        5.53        5.35     13.76 o
  -3   6  10       28.29       21.01     14.41 o
  -2   6  10        0.41       -0.19     14.27 o
  -1   6  10       14.07       29.59     18.77 o
   0   6  10       22.18       20.31     18.84 o
   1   6  10       30.40       28.78     19.04 o
   2   6  10        7.88       -0.40     16.36 o
   3   6  10        0.98        1.69     32.63 o
   4   6  10       27.89       51.92     33.46 o
   5   6  10        0.52       15.81     35.49 o
   6   6  10        9.50       -2.12     35.23 o
   7   6  10        4.47       16.49     35.02 o
 -12   7  10        3.57       12.10     26.23 o
 -11   7  10        1.25       -8.98     20.00 o
 -10   7  10        4.70       18.63     20.02 o
  -9   7  10        6.97       21.12     19.18 o
  -8   7  10       50.29       31.95     19.10 o
  -7   7  10        7.86        3.58     18.04 o
  -6   7  10       25.65       43.72     14.97 o
  -5   7  10       11.49       31.82     14.87 o
  -4   7  10       27.65       21.46     13.18 o
  -3   7  10        1.92       -5.19     14.35 o
  -2   7  10       23.97       21.43     14.96 o
  -1   7  10      166.91      189.62     37.12 o
   0   7  10        8.52       35.71     34.55 o
   1   7  10       94.26       88.31     34.34 o
   2   7  10        2.28       -1.49     33.44 o
   3   7  10        4.70       19.08     32.84 o
   4   7  10        9.41        8.74     34.45 o
   5   7  10       31.37       44.16     36.49 o
   6   7  10        2.27        9.39     34.27 o
  -9   8  10        5.14       17.94     24.95 o
  -8   8  10        0.01       17.72     17.60 o
  -7   8  10        0.85        9.04     17.48 o
  -6   8  10        0.96       13.05     13.44 o
  -5   8  10        0.00        9.08     17.96 o
  -4   8  10        3.63       10.42     17.60 o
  -3   8  10        0.05      -13.26     20.28 o
  -2   8  10        1.20        1.03     20.15 o
  -1   8  10        6.90       24.24     34.64 o
   0   8  10        0.50       -8.63     33.03 o
   1   8  10        6.02       47.12     34.45 o
   2   8  10        8.75       -1.66     33.68 o
   3   8  10        1.04       -3.74     34.19 o
 -17   0  11        0.03       -7.57     24.47 o
 -15   0  11       49.34       30.12     25.39 o
 -13   0  11        0.00      -19.18     24.53 o
 -11   0  11        6.47       12.64     25.22 o
  -9   0  11      173.21      173.45     26.50 o
  -7   0  11       31.09       18.66     25.71 o
  -5   0  11       47.30       30.35     26.72 o
  -3   0  11       91.23      105.48     31.26 o
  -1   0  11      298.02      245.19     28.85 o
   1   0  11       55.38       46.22     29.62 o
   3   0  11       11.81        2.75     26.98 o
   5   0  11        1.64       12.11     28.66 o
   7   0  11       50.66       38.07     30.12 o
   9   0  11      312.68      351.57     35.85 o
  11   0  11       74.81       65.09     33.71 o
 -18   1  11        0.20        3.78     21.75 o
 -17   1  11        7.15       10.66     17.74 o
 -16   1  11        0.19       -2.43     17.76 o
 -15   1  11       33.26       44.15     17.93 o
 -14   1  11        0.03        5.53     15.96 o
 -13   1  11       22.85       21.63     16.43 o
 -12   1  11        0.01        5.10     17.21 o
 -11   1  11       65.16       42.79     17.98 o
 -10   1  11      124.32      135.22     21.43 o
  -9   1  11        9.26       -1.45     17.79 o
  -8   1  11       46.50       52.34     18.08 o
  -7   1  11       51.28       51.20     19.16 o
  -6   1  11       23.82       21.97     17.91 o
  -5   1  11       19.71       22.47     19.44 o
  -4   1  11      185.80      232.87     22.34 o
  -3   1  11        6.22        0.87     21.54 o
  -2   1  11        0.41        7.88     30.18 o
  -1   1  11      368.20      343.27     25.98 o
   0   1  11       69.49       52.07     19.55 o
   1   1  11      567.85      461.22     41.73 o
   2   1  11      175.78      131.63     20.73 o
   3   1  11        1.30        3.54     19.86 o
   4   1  11       78.89       65.53     20.84 o
   5   1  11      347.34      295.56     23.03 o
   6   1  11        1.82       -3.33     20.56 o
   7   1  11        0.04       10.27     21.27 o
   8   1  11       55.15       38.32     21.21 o
   9   1  11       21.44       26.46     22.56 o
  10   1  11       50.33       36.78     22.72 o
  11   1  11       78.83       78.14     23.96 o
  12   1  11        3.68        8.12     32.61 o
 -17   2  11        2.58       -7.79     26.39 o
 -16   2  11        0.16       13.11     17.07 o
 -15   2  11       33.95       42.43     13.93 o
 -14   2  11       50.31       61.32     14.11 o
 -13   2  11        0.25        7.84     13.49 o
 -12   2  11        4.10        7.16     13.36 o
 -11   2  11        0.97        7.35     16.97 o
 -10   2  11      112.47      121.01     22.91 o
  -9   2  11        1.78        2.94     17.88 o
  -8   2  11        1.34        2.56     17.59 o
  -7   2  11        2.69        3.35     17.00 o
  -6   2  11       73.35       62.15     17.98 o
  -5   2  11        0.01       -2.33      8.30 o
  -4   2  11      177.86      207.83      9.42 o
  -3   2  11       70.64       78.39     10.06 o
  -2   2  11        9.41        8.96      8.33 o
  -1   2  11      275.62      251.54     16.14 o
   0   2  11        1.08        3.97     15.75 o
   1   2  11       56.95       46.66     18.05 o
   2   2  11       36.67       29.73     18.64 o
   3   2  11        1.87       -3.06     18.83 o
   4   2  11        0.43       20.15     19.51 o
   5   2  11       30.21       45.45     19.68 o
   6   2  11      164.37      150.68     21.72 o
   7   2  11        7.98       15.28     19.71 o
   8   2  11       78.21       63.14     21.78 o
   9   2  11       79.34       87.11     21.95 o
  10   2  11        8.58        1.95     22.54 o
  11   2  11        5.49       17.59     23.36 o
 -16   3  11        0.58        3.72     19.75 o
 -15   3  11        4.59       13.01     19.23 o
 -14   3  11        8.19       12.43     13.82 o
 -13   3  11        7.93       18.49     14.10 o
 -12   3  11       38.85       40.41     14.23 o
 -11   3  11       31.41       33.53     14.81 o
 -10   3  11       81.91       85.23     14.91 o
  -9   3  11       22.51       23.77     14.48 o
  -8   3  11        3.38        8.41     17.49 o
  -7   3  11        3.60        4.41     18.13 o
  -6   3  11        0.13        4.01     18.21 o
  -5   3  11        2.45       20.44     24.59 o
  -4   3  11      192.94      206.66     28.87 o
  -3   3  11       74.27       54.24     12.94 o
  -2   3  11      158.61      156.98     10.84 o
  -1   3  11     1489.63     1519.08     31.12 o
   0   3  11      199.29      188.79     14.83 o
   1   3  11      353.06      365.56     15.58 o
   2   3  11       25.62        8.62     15.60 o
   3   3  11       13.72       -1.56     17.00 o
   4   3  11       79.24       74.04     17.66 o
   5   3  11      494.43      481.60     21.57 o
   6   3  11        3.68       18.11     18.02 o
   7   3  11        4.30        2.43     18.36 o
   8   3  11       39.99       34.67     20.33 o
   9   3  11        4.42       26.48     35.67 o
  10   3  11       16.64       37.29     39.80 o
 -16   4  11        1.16       18.80     29.28 o
 -15   4  11       11.00       33.17     19.86 o
 -14   4  11        0.04        5.98     19.23 o
 -13   4  11        4.96       14.34     19.45 o
 -12   4  11       35.88       51.12     19.34 o
 -11   4  11        3.04        6.70     13.86 o
 -10   4  11        3.38        5.87     13.99 o
  -9   4  11        9.99       19.77     14.18 o
  -8   4  11       11.47        7.84     18.77 o
  -7   4  11        1.53        4.00     19.45 o
  -6   4  11       34.75       45.22     22.42 o
  -5   4  11        2.46        6.24     23.29 o
  -4   4  11       16.85       22.28     14.65 o
  -3   4  11       52.84       54.91     12.41 o
  -2   4  11        0.19        2.65      9.67 o
  -1   4  11       54.67       56.98     11.20 o
   0   4  11       63.56       64.78     11.49 o
   1   4  11       52.33       31.92     21.55 o
   2   4  11        0.04       -0.87     32.92 o
   3   4  11       26.26       26.90     33.77 o
   4   4  11        3.84       -6.62     32.87 o
   5   4  11       16.83       -3.31     32.95 o
   6   4  11        0.27       21.94     34.91 o
   7   4  11        0.37       -3.18     33.80 o
   8   4  11        6.35       23.62     35.89 o
   9   4  11        9.07       -9.91     36.93 o
 -15   5  11        1.85       13.05     30.34 o
 -14   5  11       41.29       65.78     20.77 o
 -13   5  11       38.46       53.56     19.67 o
 -12   5  11       46.13       56.61     20.00 o
 -11   5  11       25.10       36.98     20.18 o
 -10   5  11       25.51       50.03     19.79 o
  -9   5  11        9.73        8.01     19.26 o
  -8   5  11       81.08       88.70     28.82 o
  -7   5  11       81.51       95.92     19.33 o
  -6   5  11       16.35       25.81     19.38 o
  -5   5  11      105.42      107.91     23.46 o
  -4   5  11        0.15        2.06     15.12 o
  -3   5  11        1.50       -0.30     16.31 o
  -2   5  11      291.16      290.54     15.85 o
  -1   5  11      587.17      590.62     26.06 o
   0   5  11       76.34       94.32     21.25 o
   1   5  11       36.88       31.52     21.77 o
   2   5  11       62.93       32.82     33.92 o
   3   5  11        0.01       -0.98     33.37 o
   4   5  11        7.30       13.07     33.37 o
   5   5  11      133.51      143.84     37.17 o
   6   5  11       16.80       31.75     35.05 o
   7   5  11       17.34       12.05     34.71 o
   8   5  11       19.06      -14.72     38.54 o
 -13   6  11        9.92        9.02     21.28 o
 -12   6  11       28.07       55.78     20.56 o
 -11   6  11        0.02       29.87     20.44 o
 -10   6  11        9.16        9.57     19.77 o
  -9   6  11        0.35       16.25     20.11 o
  -8   6  11       13.11        8.43     18.34 o
  -7   6  11        0.07       11.69     18.81 o
  -6   6  11       20.63       38.48     14.44 o
  -5   6  11        0.16        4.59     15.91 o
  -4   6  11        1.36       -4.83     15.86 o
  -3   6  11        8.39       22.08     15.18 o
  -2   6  11        3.85        3.20     13.98 o
  -1   6  11        5.53       10.72     20.35 o
   0   6  11        5.70       11.37     20.34 o
   1   6  11        4.94        3.59     20.88 o
   2   6  11        0.67        4.20     32.70 o
   3   6  11       16.47       53.74     34.90 o
   4   6  11        2.84       21.40     34.26 o
   5   6  11        1.04       -0.13     35.94 o
   6   6  11        1.27       14.22     36.55 o
 -11   7  11       22.99        8.27     27.05 o
 -10   7  11       12.32       16.76     21.15 o
  -9   7  11        0.53       11.74     20.95 o
  -8   7  11        1.43       -3.43     19.25 o
  -7   7  11       16.05       45.71     15.86 o
  -6   7  11        0.02       14.83     14.69 o
  -5   7  11       46.02       45.84     15.12 o
  -4   7  11        2.03        0.91     15.78 o
  -3   7  11        0.00        1.07     15.44 o
  -2   7  11       26.49       36.11     14.59 o
  -1   7  11       32.52       53.67     37.62 o
   0   7  11       78.92       87.90     36.17 o
   1   7  11       13.62       22.40     34.71 o
   2   7  11        0.19       29.51     34.46 o
   3   7  11        2.67        6.68     33.84 o
   4   7  11        4.35       25.02     36.33 o
  -7   8  11        1.03        5.86     18.18 o
  -6   8  11        1.30        4.05     15.81 o
  -5   8  11        2.33        6.67     21.53 o
  -4   8  11        8.06       -8.62     20.66 o
  -3   8  11        0.85      -18.21     19.79 o
  -2   8  11        0.44       -6.69     37.00 o
  -1   8  11        2.82       21.80     36.13 o
   0   8  11        1.71       20.76     35.15 o
   1   8  11        2.00       20.93     34.64 o
 -18   0  12        6.41       13.07     26.73 o
 -16   0  12       34.17       34.06     26.69 o
 -14   0  12        0.06        1.68     24.76 o
 -12   0  12        2.39        7.24     25.30 o
 -10   0  12       26.68       22.48     24.05 o
  -8   0  12      257.14      242.40     29.53 o
  -6   0  12        9.91        3.66     30.61 o
  -4   0  12      645.51      785.95     39.24 o
  -2   0  12      165.28      165.50     36.18 o
   0   0  12      154.39      140.74     30.74 o
   2   0  12       29.01       33.23     29.14 o
   4   0  12        7.29        5.27     29.60 o
   6   0  12       19.09       39.28     30.48 o
   8   0  12       43.19       22.09     32.66 o
  10   0  12       92.50      123.70     34.87 o
 -18   1  12        1.20      -18.73     18.73 o
 -17   1  12        1.82        0.98     18.65 o
 -16   1  12        0.02       15.56     18.44 o
 -15   1  12        2.34       -0.78     18.17 o
 -14   1  12        8.64        8.81     17.25 o
 -13   1  12       19.24       11.74     17.34 o
 -12   1  12        0.25       -4.91     17.06 o
 -11   1  12        8.16       15.26     17.52 o
 -10   1  12       72.51       58.01     18.02 o
  -9   1  12        5.39        7.85     17.69 o
  -8   1  12      108.06       93.65     19.70 o
  -7   1  12       48.71       39.72     19.40 o
  -6   1  12       37.36       44.48     19.17 o
  -5   1  12        9.85        4.56     20.32 o
  -4   1  12      569.54      590.95     30.55 o
  -3   1  12      601.76      617.59     27.35 o
  -2   1  12      348.28      383.40     34.99 o
  -1   1  12      159.27      153.67     18.07 o
   0   1  12      182.63      183.19     21.63 o
   1   1  12       10.49       -8.47     21.21 o
   2   1  12      677.79      559.63     25.07 o
   3   1  12        0.02       14.04     20.35 o
   4   1  12      572.50      492.23     24.15 o
   5   1  12       22.65       23.52     20.27 o
   6   1  12        0.34       13.16     21.54 o
   7   1  12       12.21       14.44     22.22 o
   8   1  12       51.11       57.88     22.52 o
   9   1  12        3.76       17.11     22.86 o
  10   1  12      390.71      337.63     26.35 o
  11   1  12        0.17       28.81     24.07 o
 -17   2  12        4.33       28.51     27.70 o
 -16   2  12       14.25        6.57     18.11 o
 -15   2  12        0.01       11.65     16.73 o
 -14   2  12        1.32        6.84     17.37 o
 -13   2  12       33.29       28.38     17.89 o
 -12   2  12       32.37       36.56     17.76 o
 -11   2  12      147.81      168.48     19.55 o
 -10   2  12        0.72        4.01     19.50 o
  -9   2  12        7.22        1.88     18.06 o
  -8   2  12      174.48      187.62     19.24 o
  -7   2  12        1.11        3.89     18.51 o
  -6   2  12       16.94       14.34     20.12 o
  -5   2  12       15.05       12.81      8.85 o
  -4   2  12       84.46      122.13     31.19 o
  -3   2  12       64.50       55.09      9.52 o
  -2   2  12       30.50       24.15     18.43 o
  -1   2  12      479.19      413.16     27.97 o
   0   2  12       65.71       72.86     17.14 o
   1   2  12       27.79       17.89     19.10 o
   2   2  12       10.81       11.30     19.02 o
   3   2  12       14.71       16.06     19.27 o
   4   2  12        1.47        5.83     19.01 o
   5   2  12        1.14       -4.99     20.11 o
   6   2  12       19.05       30.74     20.75 o
   7   2  12        2.90        0.17     19.96 o
   8   2  12        7.90       13.26     21.58 o
   9   2  12        0.38       -2.63     22.22 o
  10   2  12       73.15       80.13     30.41 o
 -16   3  12        4.91       19.60     27.64 o
 -15   3  12        2.16       11.61     19.19 o
 -14   3  12        2.63        6.44     14.17 o
 -13   3  12       10.55       18.71     14.66 o
 -12   3  12       14.85       10.95     15.15 o
 -11   3  12       10.09       13.27     17.96 o
 -10   3  12        5.96       -1.31     17.70 o
  -9   3  12       27.85       19.92     20.94 o
  -8   3  12      273.94      241.49     19.94 o
  -7   3  12      162.81      179.37     20.41 o
  -6   3  12       63.40       50.63     26.93 o
  -5   3  12       14.95       18.50     26.31 o
  -4   3  12        1.01       10.04     12.99 o
  -3   3  12      417.62      365.14     15.20 o
  -2   3  12      814.09      737.45     30.71 o
  -1   3  12      316.01      312.18     16.87 o
   0   3  12      104.42      110.95     15.11 o
   1   3  12       12.33       14.65     16.31 o
   2   3  12       34.33       42.68     16.66 o
   3   3  12       11.21        2.62     17.37 o
   4   3  12      120.89      129.73     20.55 o
   5   3  12       25.23       36.91     18.27 o
   6   3  12        0.26       -0.16     18.29 o
   7   3  12        0.20        4.89     33.84 o
   8   3  12       10.11       35.73     37.52 o
   9   3  12        6.67       -1.21     36.03 o
 -16   4  12        6.94       24.67     31.23 o
 -15   4  12        0.20        7.39     20.57 o
 -14   4  12        5.63        7.65     20.04 o
 -13   4  12        1.64       12.38     20.44 o
 -12   4  12       28.63       43.63     20.17 o
 -11   4  12        0.73        8.85     14.45 o
 -10   4  12       27.02       36.43     15.28 o
  -9   4  12       12.95       22.72     14.74 o
  -8   4  12       25.90       37.47     26.49 o
  -7   4  12       12.31       33.34     26.08 o
  -6   4  12       21.85        9.02     22.61 o
  -5   4  12        0.51       -2.50     25.85 o
  -4   4  12        0.00       17.98     14.28 o
  -3   4  12        1.10       -3.43     10.67 o
  -2   4  12       33.96       47.36     12.44 o
  -1   4  12        0.30       16.09     21.72 o
   0   4  12        7.15       -9.51     22.13 o
   1   4  12        8.66       -7.76     37.26 o
   2   4  12       17.20        1.20     34.92 o
   3   4  12        7.47       22.73     33.79 o
   4   4  12        2.02       -6.80     33.45 o
   5   4  12       20.42       29.48     33.61 o
   6   4  12       57.55       56.87     35.82 o
   7   4  12        8.14       26.84     35.80 o
   8   4  12       13.14       15.84     37.01 o
 -14   5  12        1.97        4.20     33.04 o
 -13   5  12        4.98       35.42     21.35 o
 -12   5  12       56.76       90.86     21.27 o
 -11   5  12        0.12        8.02     20.32 o
 -10   5  12        5.07        2.88     19.79 o
  -9   5  12       12.99       19.57     19.57 o
  -8   5  12       86.74       91.66     20.98 o
  -7   5  12       18.16        9.19     24.54 o
  -6   5  12       54.60       45.56     25.42 o
  -5   5  12        0.90        8.77     15.01 o
  -4   5  12        6.42        6.44     14.86 o
  -3   5  12        0.29      -13.98     13.98 o
  -2   5  12      143.78      128.28     14.37 o
  -1   5  12       91.05      106.09     22.65 o
   0   5  12       28.98       22.54     22.06 o
   1   5  12        7.06       -6.29     20.93 o
   2   5  12       15.50      -21.27     33.77 o
   3   5  12        8.13        0.78     33.81 o
   4   5  12       23.68       34.43     34.79 o
   5   5  12        4.95       43.36     36.75 o
   6   5  12        1.29       -6.68     36.39 o
 -13   6  12       10.09       27.55     34.77 o
 -12   6  12        9.26       29.74     21.81 o
 -11   6  12        0.92        0.47     21.00 o
 -10   6  12       10.26       29.17     20.23 o
  -9   6  12        4.28       14.46     19.81 o
  -8   6  12        1.45        2.27     19.73 o
  -7   6  12        4.39        8.23     20.36 o
  -6   6  12       21.48       32.41     16.57 o
  -5   6  12        0.74        3.33     15.42 o
  -4   6  12       17.49       21.79     14.93 o
  -3   6  12        6.02       13.55     14.53 o
  -2   6  12       23.25       36.50     20.93 o
  -1   6  12        9.21       -2.31     21.10 o
   0   6  12        1.43       25.32     22.06 o
   1   6  12       16.21       21.85     20.48 o
   2   6  12        1.02      -20.06     33.86 o
   3   6  12        2.55       -9.71     34.90 o
   4   6  12        5.17      -10.90     35.99 o
   5   6  12        1.87       13.82     37.48 o
 -10   7  12        1.05      -26.36     26.52 o
  -9   7  12        0.02      -11.80     25.41 o
  -8   7  12       14.70       17.62     16.27 o
  -7   7  12        0.02        5.23     15.65 o
  -6   7  12        9.45       18.06     16.59 o
  -5   7  12        4.93       13.33     15.60 o
  -4   7  12        0.01       -8.80     15.52 o
  -3   7  12       10.36       15.79     14.49 o
  -2   7  12        1.05        4.39     36.30 o
  -1   7  12       11.46       -0.82     37.21 o
   0   7  12        7.61       23.94     36.84 o
   1   7  12        4.14       32.57     34.85 o
   2   7  12       12.49       25.87     36.92 o
  -4   8  12        4.40       -8.87     19.27 o
  -3   8  12        2.04       -2.78     18.89 o
 -17   0  13        1.36       12.01     26.44 o
 -15   0  13        0.31       -3.40     25.83 o
 -13   0  13       43.94       44.24     26.36 o
 -11   0  13      496.94      506.76     32.37 o
  -9   0  13       77.76       87.63     29.36 o
  -7   0  13        9.18       -0.88     29.55 o
  -5   0  13        5.18       14.11     32.78 o
  -3   0  13        0.60       35.00     37.30 o
  -1   0  13        9.50        4.40     28.88 o
   1   0  13       52.63       46.50     30.16 o
   3   0  13       91.84       99.47     29.31 o
   5   0  13       47.01       40.30     30.77 o
   7   0  13       12.65      -16.77     31.97 o
   9   0  13       27.92       22.90     33.71 o
 -17   1  13        0.03       -4.74     19.17 o
 -16   1  13        3.96       -3.74     18.37 o
 -15   1  13       16.66       24.24     18.73 o
 -14   1  13        4.58        9.23     18.22 o
 -13   1  13        5.18        6.36     17.92 o
 -12   1  13       69.38       58.49     19.01 o
 -11   1  13      144.83      158.61     19.63 o
 -10   1  13       55.57       61.61     19.33 o
  -9   1  13       51.44       34.59     19.86 o
  -8   1  13       34.91       32.16     19.81 o
  -7   1  13       29.18       35.30     20.67 o
  -6   1  13       87.15       87.73     23.12 o
  -5   1  13        6.37       -8.49     22.74 o
  -4   1  13        2.86       15.57     15.11 o
  -3   1  13     2737.53     2941.11     58.49 o
  -2   1  13        5.33       31.48     18.22 o
  -1   1  13     1036.76      924.81     28.87 o
   0   1  13      191.15      132.98     23.43 o
   1   1  13      105.95      101.02     22.65 o
   2   1  13       15.57       19.34     20.85 o
   3   1  13      152.70      126.39     21.19 o
   4   1  13       11.99        9.13     20.96 o
   5   1  13      258.41      204.11     23.42 o
   6   1  13       14.06        6.52     21.89 o
   7   1  13       26.72       -0.16     22.29 o
   8   1  13       18.93        7.11     23.03 o
   9   1  13       15.42       31.01     23.62 o
  10   1  13        0.15        5.68     24.45 o
 -16   2  13        7.42       13.09     18.34 o
 -15   2  13        0.92       12.56     18.40 o
 -14   2  13        3.51        6.10     18.34 o
 -13   2  13        6.65        3.59     18.68 o
 -12   2  13       43.49       53.74     19.62 o
 -11   2  13      104.92      143.05     35.77 o
 -10   2  13       33.02       23.58     19.11 o
  -9   2  13        9.31       15.71     18.45 o
  -8   2  13       76.87       66.83     18.78 o
  -7   2  13       21.78        5.79     19.48 o
  -6   2  13       50.40       54.18     21.31 o
  -5   2  13        2.20      -11.50     21.60 o
  -4   2  13       54.31       53.93     11.70 o
  -3   2  13       21.80       32.67     31.05 o
  -2   2  13        2.69       18.64     16.88 o
  -1   2  13      337.99      305.65     22.74 o
   0   2  13        1.64       -0.57     19.94 o
   1   2  13        6.48        5.53     19.51 o
   2   2  13        8.01       -4.74     18.81 o
   3   2  13       10.19       24.02     20.03 o
   4   2  13        0.02       -1.56     21.19 o
   5   2  13       23.48       11.16     20.74 o
   6   2  13        1.11       15.60     31.50 o
   7   2  13       18.28       34.16     21.04 o
   8   2  13        0.00       -6.35     22.96 o
   9   2  13        3.82        4.41     22.84 o
 -15   3  13       42.35       46.43     29.75 o
 -14   3  13        1.87       -3.00     19.33 o
 -13   3  13        1.19       -8.95     18.15 o
 -12   3  13       43.66       42.49     18.76 o
 -11   3  13        0.01       -4.92     18.81 o
 -10   3  13       10.24        1.20     18.58 o
  -9   3  13       33.43       31.26     18.38 o
  -8   3  13       45.54       24.03     19.48 o
  -7   3  13        3.74        1.07     19.25 o
  -6   3  13       93.60       87.74     28.34 o
  -5   3  13       16.11       13.11     29.76 o
  -4   3  13       20.65       19.13     11.07 o
  -3   3  13      293.84      273.63     19.15 o
  -2   3  13       43.43       58.90     15.32 o
  -1   3  13      172.99      177.09     16.55 o
   0   3  13      129.52      112.10     15.18 o
   1   3  13        1.12       -0.89     16.88 o
   2   3  13       26.65       20.67     17.16 o
   3   3  13       39.86       37.42     18.41 o
   4   3  13       13.88       12.26     32.81 o
   5   3  13       64.40       50.87     34.95 o
   6   3  13       19.56       -0.44     34.32 o
   7   3  13       17.03       35.53     34.63 o
   8   3  13        1.65       20.93     38.65 o
 -15   4  13        0.02        1.01     31.53 o
 -14   4  13        0.38       15.32     21.28 o
 -13   4  13        1.66        2.42     20.75 o
 -12   4  13        1.96       16.56     20.90 o
 -11   4  13        0.09       -3.11     18.42 o
 -10   4  13        0.15        5.38     18.28 o
  -9   4  13        0.24       -4.85     24.78 o
  -8   4  13        0.03        3.63     26.51 o
  -7   4  13        4.96       -9.23     25.72 o
  -6   4  13        1.80        4.28     26.74 o
  -5   4  13        3.15       19.68     14.34 o
  -4   4  13       30.31       17.13     13.04 o
  -3   4  13       14.50       11.44     11.73 o
  -2   4  13       15.38       30.51     23.11 o
  -1   4  13      375.64      390.86     27.40 o
   0   4  13       39.56       48.75     23.71 o
   1   4  13       11.09       32.95     37.32 o
   2   4  13        2.48       -9.82     33.77 o
   3   4  13        2.60       19.57     33.76 o
   4   4  13        0.50       15.13     34.18 o
   5   4  13        0.98       18.31     36.48 o
   6   4  13        1.28      -17.17     35.96 o
   7   4  13       39.09       34.07     36.59 o
 -14   5  13        1.60       -0.21     32.14 o
 -13   5  13        0.66       25.15     21.98 o
 -12   5  13       18.48       30.55     21.93 o
 -11   5  13        0.01       14.68     20.75 o
 -10   5  13       12.96       17.16     26.75 o
  -9   5  13        0.14        8.11     26.95 o
  -8   5  13        9.00       39.81     25.33 o
  -7   5  13        0.68       22.85     24.41 o
  -6   5  13        0.09       14.44     17.09 o
  -5   5  13        1.26       12.97     15.01 o
  -4   5  13       13.92       11.70     16.02 o
  -3   5  13       26.77       22.93     13.07 o
  -2   5  13       40.77       35.32     22.33 o
  -1   5  13       42.47       53.50     22.39 o
   0   5  13        0.46       -0.95     23.26 o
   1   5  13        0.05      -25.59     35.51 o
   2   5  13        8.08       10.02     34.31 o
   3   5  13        2.10       44.48     35.37 o
   4   5  13       15.51       23.43     35.96 o
   5   5  13       10.55        7.89     36.14 o
 -12   6  13        0.00        4.62     36.12 o
 -11   6  13        7.37        9.41     21.85 o
 -10   6  13        6.12       -5.24     21.96 o
  -9   6  13        0.01       -1.12     25.64 o
  -8   6  13        5.38        0.28     26.27 o
  -7   6  13        0.69       27.68     16.26 o
  -6   6  13        2.44       20.94     16.29 o
  -5   6  13        1.77       -1.62     16.44 o
  -4   6  13        9.56        1.87     15.30 o
  -3   6  13        0.88       -3.72     21.56 o
  -2   6  13        1.37        7.28     21.72 o
  -1   6  13       32.55        9.33     21.74 o
   0   6  13        6.35        9.31     22.79 o
   1   6  13        0.25      -19.54     35.32 o
   2   6  13        3.19        5.87     35.02 o
   3   6  13       11.15       11.89     37.05 o
  -9   7  13        0.24       -3.30     26.61 o
  -8   7  13        1.85       -1.26     17.80 o
  -7   7  13        1.29        2.89     16.18 o
  -6   7  13        2.29        2.77     16.78 o
  -5   7  13        5.42       10.34     16.41 o
  -4   7  13        0.15        4.69     21.57 o
  -3   7  13       14.25       22.32     21.71 o
  -2   7  13        0.40       -3.93     36.95 o
  -1   7  13        0.09       23.67     39.19 o
   0   7  13        6.54       -1.66     38.29 o
 -16   0  14        9.20        3.11     28.23 o
 -14   0  14        3.92      -11.31     26.71 o
 -12   0  14       44.99       73.28     25.95 o
 -10   0  14      116.77      114.16     30.96 o
  -8   0  14        6.72       -4.35     29.43 o
  -6   0  14       18.76       20.79     31.41 o
  -4   0  14       95.33      112.56     33.18 o
  -2   0  14       13.26       37.75     30.52 o
   0   0  14       29.67       26.89     31.21 o
   2   0  14      184.11      149.47     30.58 o
   4   0  14       79.83       71.86     32.20 o
   6   0  14       10.46       -3.50     31.05 o
   8   0  14       32.54       17.73     34.38 o
 -16   1  14       33.06       69.52     20.59 o
 -15   1  14        0.14      -14.36     18.52 o
 -14   1  14        0.25        6.77     19.09 o
 -13   1  14        5.31       -3.58     19.13 o
 -12   1  14       99.16      131.28     21.37 o
 -11   1  14        4.05        9.90     20.05 o
 -10   1  14      262.69      262.60     28.03 o
  -9   1  14       12.49       23.92     20.11 o
  -8   1  14      208.59      169.06     22.06 o
  -7   1  14        8.18        1.59     22.27 o
  -6   1  14      220.48      246.65     23.57 o
  -5   1  14      122.66      133.18     24.26 o
  -4   1  14      746.28      857.10     30.39 o
  -3   1  14      112.35      161.64     34.20 o
  -2   1  14     1476.59     1315.52     37.66 o
  -1   1  14        0.82        2.29     21.24 o
   0   1  14       88.31       68.49     22.16 o
   1   1  14        2.40        4.72     20.12 o
   2   1  14        0.06       11.84     20.48 o
   3   1  14       49.02       48.97     20.54 o
   4   1  14      137.42       95.47     21.28 o
   5   1  14       13.93       15.06     21.40 o
   6   1  14       59.69       35.26     22.53 o
   7   1  14        1.49        9.98     23.38 o
   8   1  14       69.69       27.69     24.10 o
 -16   2  14        0.40       10.29     20.69 o
 -15   2  14        8.66       15.42     19.70 o
 -14   2  14        0.06       -5.45     19.29 o
 -13   2  14       13.74       28.78     20.04 o
 -12   2  14       13.45       27.26     19.49 o
 -11   2  14       16.07       23.22     18.86 o
 -10   2  14       37.79       21.85     18.93 o
  -9   2  14       51.40       50.74     20.52 o
  -8   2  14       28.52       25.78     21.11 o
  -7   2  14        0.45       -6.61     20.90 o
  -6   2  14        1.76       -4.99     22.04 o
  -5   2  14        6.12       -7.68     31.21 o
  -4   2  14        8.89       15.97     29.80 o
  -3   2  14       77.66       72.74     19.78 o
  -2   2  14       52.59       43.74     17.08 o
  -1   2  14       35.58       21.65     16.91 o
   0   2  14      182.98      167.86     24.60 o
   1   2  14        2.09       13.43     20.04 o
   2   2  14       77.17       68.99     19.98 o
   3   2  14       10.59       32.13     19.88 o
   4   2  14       49.90       65.93     20.79 o
   5   2  14        2.51      -21.20     21.33 o
   6   2  14       15.99        6.80     22.15 o
   7   2  14        0.56       -2.41     22.05 o
   8   2  14       16.45       -0.02     38.31 o
 -14   3  14        0.69       -0.95     27.95 o
 -13   3  14        1.81      -10.48     19.56 o
 -12   3  14        6.97       11.64     19.53 o
 -11   3  14       18.27       22.16     18.88 o
 -10   3  14       20.40       29.21     19.69 o
  -9   3  14        5.33        6.85     19.54 o
  -8   3  14       13.72        7.57     20.77 o
  -7   3  14        7.98       15.36     29.89 o
  -6   3  14        0.00        4.36     30.68 o
  -5   3  14       86.93       92.12     29.52 o
  -4   3  14      139.33      156.63     31.80 o
  -3   3  14      196.37      209.46     19.68 o
  -2   3  14      692.55      630.85     40.47 o
  -1   3  14        0.09        2.57     15.88 o
   0   3  14       40.99       37.74     17.26 o
   1   3  14        7.32        0.79     36.98 o
   2   3  14       12.30       -1.27     34.04 o
   3   3  14       93.00      110.19     35.08 o
   4   3  14       54.76       38.87     34.29 o
   5   3  14       24.55       14.57     35.12 o
   6   3  14        1.74       17.94     35.97 o
   7   3  14        0.32       -4.22     35.46 o
 -13   4  14        6.33       13.38     27.88 o
 -12   4  14        0.18       -7.51     28.33 o
 -11   4  14       18.23       16.90     19.28 o
 -10   4  14       12.34       -2.67     27.55 o
  -9   4  14        1.93        5.09     27.27 o
  -8   4  14       58.24       51.90     27.46 o
  -7   4  14       13.56       18.73     27.39 o
  -6   4  14       11.07       21.59     29.04 o
  -5   4  14       45.11       21.83     31.63 o
  -4   4  14        1.81      -14.73     29.14 o
  -3   4  14       11.06       26.32     22.41 o
  -2   4  14       95.69      109.01     23.55 o
  -1   4  14        0.04        1.58     24.36 o
   0   4  14       82.67       91.66     22.91 o
   1   4  14       23.34       20.43     35.77 o
   2   4  14       29.42       56.19     35.45 o
   3   4  14        2.85       -6.26     36.03 o
   4   4  14        6.57        8.56     35.21 o
   5   4  14        0.42       25.73     36.04 o
 -12   5  14        0.02        2.21     28.98 o
 -11   5  14        5.72        1.42     28.32 o
 -10   5  14       12.22       10.11     26.93 o
  -9   5  14       12.93       35.27     26.94 o
  -8   5  14        6.93       12.52     25.76 o
  -7   5  14        0.18        0.89     27.94 o
  -6   5  14        2.55       12.80     28.38 o
  -5   5  14        0.22       -2.86     30.28 o
  -4   5  14       56.52       75.23     22.76 o
  -3   5  14       42.38       42.70     23.65 o
  -2   5  14       91.34       92.47     24.26 o
  -1   5  14       28.45       52.91     23.41 o
   0   5  14       36.29       43.68     22.80 o
   1   5  14       18.68       25.44     36.13 o
   2   5  14        1.05      -23.07     34.52 o
   3   5  14       18.68       39.47     36.61 o
 -10   6  14       15.10       14.85     28.86 o
  -9   6  14        0.66       -1.98     27.46 o
  -8   6  14       11.15       17.82     16.45 o
  -7   6  14        0.48       11.01     28.27 o
  -6   6  14        0.05       14.56     28.06 o
  -5   6  14       10.74        5.26     23.51 o
  -4   6  14        3.24       18.08     25.40 o
  -3   6  14       14.85       33.36     23.51 o
  -2   6  14       22.37       36.72     23.59 o
  -1   6  14        0.89       -4.65     22.90 o
   0   6  14        1.87       22.61     22.80 o
   1   6  14        0.72       16.63     36.56 o
  -6   7  14        2.18       25.29     29.74 o
  -5   7  14        4.60        6.39     29.66 o
  -4   7  14       26.32       40.53     29.60 o
 -15   0  15        3.51       12.45     28.08 o
 -13   0  15       22.77       11.23     29.57 o
 -11   0  15       20.72       18.94     30.51 o
  -9   0  15       19.48       15.09     32.20 o
  -7   0  15       26.50       17.82     32.19 o
  -5   0  15        1.24       -0.26     31.04 o
  -3   0  15      265.52      252.92     23.51 o
  -1   0  15       68.13       76.08     31.20 o
   1   0  15        0.10       -4.85     29.32 o
   3   0  15      204.59      202.98     31.93 o
   5   0  15        0.19       -9.89     31.76 o
   7   0  15        3.26        6.43     34.32 o
 -16   1  15        0.04        0.20     20.25 o
 -15   1  15       19.67       18.88     20.65 o
 -14   1  15       15.14       36.36     20.39 o
 -13   1  15        2.23       -1.44     19.82 o
 -12   1  15       16.75       20.21     20.20 o
 -11   1  15       28.00       18.53     20.76 o
 -10   1  15        9.96       26.54     27.97 o
  -9   1  15       98.48       86.01     21.29 o
  -8   1  15       12.68       25.49     21.85 o
  -7   1  15        9.65       17.65     21.03 o
  -6   1  15        7.24        8.19     21.48 o
  -5   1  15        0.13       -3.69     23.73 o
  -4   1  15       11.80        6.66     31.58 o
  -3   1  15        8.33       -2.59     18.03 o
  -2   1  15      106.93      107.46     22.02 o
  -1   1  15        9.57       10.01     21.04 o
   0   1  15        9.28        9.43     21.72 o
   1   1  15        0.25       -5.26     20.82 o
   2   1  15        0.95      -14.54     20.55 o
   3   1  15       12.00        5.76     20.81 o
   4   1  15       14.63       23.00     21.41 o
   5   1  15       32.61       23.25     22.21 o
   6   1  15        0.51       -4.55     22.68 o
   7   1  15       10.72       14.46     24.44 o
 -15   2  15        1.76        6.62     21.87 o
 -14   2  15        7.79       10.29     21.07 o
 -13   2  15        1.22       11.30     19.84 o
 -12   2  15       17.77       22.76     19.34 o
 -11   2  15        0.07        9.26     20.39 o
 -10   2  15       43.74       42.20     20.90 o
  -9   2  15        6.05       -2.69     21.72 o
  -8   2  15        0.16        9.79     21.27 o
  -7   2  15       36.47       24.44     23.30 o
  -6   2  15        0.22      -13.85     20.69 o
  -5   2  15        5.42       28.37     32.63 o
  -4   2  15        1.41       -9.81     29.94 o
  -3   2  15       15.11       20.01     17.47 o
  -2   2  15        4.96        3.21     17.51 o
  -1   2  15        0.01       -0.27     21.27 o
   0   2  15        0.67       -1.21     20.00 o
   1   2  15        0.63        2.52     20.25 o
   2   2  15       25.18       21.93     20.99 o
   3   2  15       39.67       48.60     20.70 o
   4   2  15        6.73       -5.39     20.96 o
   5   2  15       31.28       28.99     21.99 o
   6   2  15        0.06        8.42     34.55 o
 -13   3  15       26.11       24.13     20.96 o
 -12   3  15        0.55        9.98     20.56 o
 -11   3  15        6.99      -13.30     19.67 o
 -10   3  15       11.52       26.74     20.17 o
  -9   3  15      145.44      155.87     22.92 o
  -8   3  15        8.62       13.49     20.34 o
  -7   3  15       13.38       49.69     30.55 o
  -6   3  15        5.51      -12.36     29.69 o
  -5   3  15      145.54      138.88     32.42 o
  -4   3  15       80.12       73.81     18.60 o
  -3   3  15       93.32       99.89     17.02 o
  -2   3  15      134.99      130.91     25.80 o
  -1   3  15       99.69      108.59     24.37 o
   0   3  15       30.08       31.62     37.13 o
   1   3  15       40.67       35.91     35.68 o
   2   3  15       28.03       35.12     34.40 o
   3   3  15       12.90       15.78     34.21 o
   4   3  15       71.65       40.28     34.78 o
   5   3  15        9.20       35.75     37.93 o
 -12   4  15        2.15       -6.65     28.65 o
 -11   4  15        3.42       15.40     29.10 o
 -10   4  15        0.90        3.99     26.94 o
  -9   4  15        1.81       11.73     28.75 o
  -8   4  15        0.03      -15.40     28.61 o
  -7   4  15        3.35       -8.65     31.05 o
  -6   4  15       16.40       16.28     32.70 o
  -5   4  15        0.55        7.15     27.97 o
  -4   4  15        3.82        6.29     23.19 o
  -3   4  15        8.11       31.92     23.09 o
  -2   4  15        0.81        5.99     22.95 o
  -1   4  15       76.62       62.42     32.47 o
   0   4  15        0.20        2.78     39.33 o
   1   4  15        1.30       16.01     36.70 o
   2   4  15        2.58      -22.49     35.61 o
   3   4  15        3.35        7.74     36.59 o
 -10   5  15        0.86        2.87     28.43 o
  -9   5  15       46.40       64.43     30.25 o
  -8   5  15        0.50       16.29     29.04 o
  -7   5  15        6.75       39.04     29.36 o
  -6   5  15        5.33        9.92     32.20 o
  -5   5  15       54.10       63.91     29.30 o
  -4   5  15       56.48       54.37     23.68 o
  -3   5  15        9.39       19.42     23.94 o
  -2   5  15       14.58       17.43     23.77 o
  -1   5  15       55.63       57.93     24.94 o
   0   5  15       14.22       37.43     39.85 o
   1   5  15        4.12       -3.92     37.18 o
  -8   6  15        0.00       27.04     29.90 o
  -7   6  15        4.51      -20.48     29.32 o
  -6   6  15        4.19       17.80     33.03 o
  -5   6  15       19.91       25.79     23.23 o
  -4   6  15        4.15        3.46     23.90 o
  -3   6  15        8.35       37.37     24.60 o
  -2   6  15       16.39        3.72     30.57 o
  -1   6  15       13.23        4.81     32.34 o
 -14   0  16        0.38       -7.17     30.29 o
 -12   0  16       48.57       87.78     32.26 o
 -10   0  16      201.76      205.44     32.83 o
  -8   0  16       19.00       -4.99     32.87 o
  -6   0  16       85.65       83.07     34.55 o
  -4   0  16       63.61       53.28     34.07 o
  -2   0  16       95.97       97.33     32.62 o
   0   0  16       40.92       44.60     31.76 o
   2   0  16       81.54       68.87     30.99 o
   4   0  16       38.75       16.60     32.55 o
   6   0  16        7.22        8.84     33.95 o
 -15   1  16        0.44        6.67     21.24 o
 -14   1  16       15.48        4.89     21.33 o
 -13   1  16        0.54        9.03     22.36 o
 -12   1  16       10.20       21.55     22.13 o
 -11   1  16        5.90       12.20     21.24 o
 -10   1  16        0.82       14.77     22.76 o
  -9   1  16        3.40       10.61     22.21 o
  -8   1  16        4.67        4.38     22.03 o
  -7   1  16       11.53       17.44     23.18 o
  -6   1  16        6.95       15.59     24.38 o
  -5   1  16        6.26        9.23     22.46 o
  -4   1  16       27.76       37.90     35.99 o
  -3   1  16       13.19       19.47     18.16 o
  -2   1  16       16.09        5.31     21.58 o
  -1   1  16        0.57       -4.74     22.18 o
   0   1  16        3.47        3.67     21.90 o
   1   1  16        1.51       12.11     20.91 o
   2   1  16        5.00       14.17     21.46 o
   3   1  16        0.39        1.51     21.63 o
   4   1  16        0.19        8.88     22.82 o
   5   1  16        8.43       -0.50     23.49 o
   6   1  16       10.85        3.05     23.72 o
 -14   2  16        4.06       19.49     20.78 o
 -13   2  16        0.22       -3.31     20.15 o
 -12   2  16        3.09       14.79     20.74 o
 -11   2  16       11.18        3.58     21.25 o
 -10   2  16       20.49       24.45     22.26 o
  -9   2  16        2.39        4.37     22.56 o
  -8   2  16       14.34       14.78     22.92 o
  -7   2  16        2.87        3.55     22.39 o
  -6   2  16       92.60       90.15     32.06 o
  -5   2  16       21.82       40.63     32.73 o
  -4   2  16       13.03       13.75     20.77 o
  -3   2  16        1.44        4.78     17.80 o
  -2   2  16        0.18        6.48     17.48 o
  -1   2  16       31.66       41.72     21.62 o
   0   2  16       70.92       81.59     21.37 o
   1   2  16       11.67       28.72     20.42 o
   2   2  16       10.07        8.95     20.91 o
   3   2  16       29.18       24.34     34.28 o
   4   2  16       23.88       30.08     35.52 o
   5   2  16       14.33       33.93     36.30 o
 -13   3  16        0.27        0.79     29.24 o
 -12   3  16       10.56       17.11     20.86 o
 -11   3  16        0.18       14.32     22.65 o
 -10   3  16       15.24       19.19     22.88 o
  -9   3  16        0.58       -4.14     20.89 o
  -8   3  16        0.00        2.56     33.89 o
  -7   3  16        2.27        0.98     30.28 o
  -6   3  16        4.19       39.75     30.50 o
  -5   3  16        5.90       26.47     32.29 o
  -4   3  16       18.49       18.06     24.18 o
  -3   3  16       74.28       55.06     24.86 o
  -2   3  16       94.33       99.93     25.74 o
  -1   3  16       25.00       33.11     36.86 o
   0   3  16       15.09       32.16     38.21 o
   1   3  16        4.22      -23.13     36.03 o
   2   3  16       15.25       26.77     35.89 o
   3   3  16        1.80       49.80     35.43 o
 -11   4  16        0.48        4.32     30.20 o
 -10   4  16        6.14      -15.39     30.15 o
  -9   4  16        0.19        2.03     31.63 o
  -8   4  16       17.21       10.17     31.24 o
  -7   4  16        6.95       -5.37     32.00 o
  -6   4  16       14.93       20.66     29.93 o
  -5   4  16        1.79       36.78     31.31 o
  -4   4  16        7.56       22.55     24.30 o
  -3   4  16        2.50       -4.02     24.09 o
  -2   4  16       11.35       16.47     26.73 o
  -1   4  16       17.63       53.70     37.65 o
   0   4  16       41.70       43.27     40.58 o
   1   4  16        3.03       -0.53     37.57 o
  -9   5  16        0.15       15.14     32.10 o
  -8   5  16        0.36        0.65     32.17 o
  -7   5  16        4.36        6.07     32.53 o
  -6   5  16        0.90       -5.23     29.93 o
  -5   5  16       65.88       66.79     25.07 o
  -4   5  16       28.59       43.67     25.69 o
  -3   5  16       22.87       31.28     24.36 o
  -2   5  16       37.54       30.19     25.72 o
  -1   5  16       13.56       24.66     30.77 o
 -13   0  17        7.82       16.46     33.99 o
 -11   0  17       13.44       13.77     31.76 o
  -9   0  17        1.02        8.23     33.42 o
  -7   0  17       66.26      124.14     34.30 o
  -5   0  17       22.78       38.14     34.99 o
  -3   0  17        8.47       -2.74     31.74 o
  -1   0  17       30.74       26.45     33.50 o
   1   0  17      167.62       97.51     31.85 o
   3   0  17       35.58       54.88     32.20 o
 -14   1  17        0.45        2.68     32.65 o
 -13   1  17        2.53       -8.27     22.55 o
 -12   1  17        0.86       -1.13     22.79 o
 -11   1  17      138.66      183.15     25.66 o
 -10   1  17        0.22        2.49     23.06 o
  -9   1  17        4.60        4.31     23.48 o
  -8   1  17        7.08       -5.44     23.20 o
  -7   1  17        0.02        7.13     24.13 o
  -6   1  17        0.60        2.99     23.50 o
  -5   1  17        0.00       16.73     34.93 o
  -4   1  17        0.24        3.97     18.14 o
  -3   1  17        5.37       -0.07     21.61 o
  -2   1  17        3.47       15.92     22.40 o
  -1   1  17        6.14        0.65     23.25 o
   0   1  17        0.13       10.26     21.64 o
   1   1  17       71.63       55.16     22.51 o
   2   1  17        0.86       19.81     22.10 o
   3   1  17        8.81        9.17     23.29 o
   4   1  17        0.18       -8.59     23.56 o
 -13   2  17       19.12       41.22     31.88 o
 -12   2  17       14.48       19.16     22.91 o
 -11   2  17        7.66       34.30     23.33 o
 -10   2  17        6.58        2.71     24.16 o
  -9   2  17        4.90       10.63     24.18 o
  -8   2  17        0.43      -12.98     22.77 o
  -7   2  17       44.60       55.29     33.07 o
  -6   2  17        8.13        5.31     32.15 o
  -5   2  17        0.33       -8.24     31.87 o
  -4   2  17       24.47       30.87     18.65 o
  -3   2  17        3.03       10.18     18.59 o
  -2   2  17        8.35       30.03     23.18 o
  -1   2  17        0.55       -1.16     21.58 o
   0   2  17       37.31       35.13     35.87 o
   1   2  17       16.65        3.02     34.69 o
   2   2  17        0.68       36.16     34.66 o
   3   2  17       11.64        7.92     35.13 o
 -12   3  17        1.51        7.62     33.64 o
 -11   3  17       16.40       26.60     35.47 o
 -10   3  17        2.09       -3.05     22.73 o
  -9   3  17       16.06        9.16     35.47 o
  -8   3  17        5.47        3.79     32.87 o
  -7   3  17       24.33       30.19     31.92 o
  -6   3  17        1.85       10.02     32.56 o
  -5   3  17       24.03       29.94     34.06 o
  -4   3  17       13.84       19.49     24.90 o
  -3   3  17       74.64       64.91     27.06 o
  -2   3  17        9.40       12.06     24.52 o
  -1   3  17       90.28       49.40     37.61 o
   0   3  17       14.13      -14.93     38.14 o
   1   3  17       15.14      -23.65     35.64 o
  -8   4  17        6.92        4.25     32.67 o
  -7   4  17       23.53       29.77     31.96 o
  -6   4  17       29.70       92.11     33.86 o
  -5   4  17        1.12       -5.81     24.42 o
  -4   4  17       32.08       38.81     25.37 o
  -3   4  17       31.54       30.70     26.37 o
  -2   4  17        2.59        0.37     25.39 o
  -6   5  17       12.53        4.00     32.63 o
  -5   5  17        0.08       -3.18     32.48 o
  -4   5  17       41.47       36.51     34.03 o
  -3   5  17       62.92       32.59     34.38 o
 -12   0  18       73.21      113.73     34.97 o
 -10   0  18        0.01       -1.57     34.12 o
  -8   0  18        1.90        0.72     34.54 o
  -6   0  18       72.14       68.98     37.97 o
  -4   0  18        0.02       -7.07     33.19 o
  -2   0  18       87.36       84.69     33.28 o
   0   0  18       10.20       -9.89     32.63 o
   2   0  18       31.79       24.39     32.71 o
 -12   1  18        0.01       20.37     33.97 o
 -11   1  18        0.02       20.33     23.88 o
 -10   1  18        9.15       24.44     24.38 o
  -9   1  18        0.01        4.86     24.85 o
  -8   1  18        3.85        7.22     24.97 o
  -7   1  18        6.57       19.01     25.39 o
  -6   1  18       28.13        6.54     35.13 o
  -5   1  18        2.92        6.11     23.09 o
  -4   1  18        4.03       13.89     18.63 o
  -3   1  18        0.14        3.88     23.36 o
  -2   1  18       16.58       12.58     23.66 o
  -1   1  18        2.48        8.43     24.16 o
   0   1  18       21.26       22.55     22.91 o
   1   1  18        1.65        4.68     22.64 o
   2   1  18       12.13       14.67     23.13 o
 -12   2  18        7.10       44.96     34.88 o
 -11   2  18        8.05       12.43     35.75 o
 -10   2  18        1.06       11.43     24.93 o
  -9   2  18        0.28       -0.58     24.29 o
  -8   2  18        0.50       -3.33     33.99 o
  -7   2  18        7.15       -6.12     34.19 o
  -6   2  18       43.35       63.26     34.47 o
  -5   2  18       10.26       -3.00     19.07 o
  -4   2  18       13.57        6.09     25.86 o
  -3   2  18       32.62       14.23     35.64 o
  -2   2  18       88.98       93.76     38.59 o
  -1   2  18        1.16       -3.49     38.45 o
   0   2  18       23.46       24.71     37.05 o
   1   2  18        4.79       24.21     36.70 o
  -7   3  18        4.19      -12.78     34.41 o
  -6   3  18       24.26       49.87     35.21 o
  -5   3  18        4.01        8.99     25.79 o
  -4   3  18        0.23        7.40     26.55 o
  -3   3  18        4.20        8.29     25.53 o
  -2   3  18        8.56       14.16     37.86 o
  -9   0  19        0.93       10.04     36.63 o
  -7   0  19       19.09       36.49     39.19 o
  -5   0  19       56.90       49.58     34.08 o
  -3   0  19       50.85       45.05     35.01 o
  -1   0  19       21.27       26.34     34.59 o
 -10   1  19        0.97       26.09     37.50 o
  -9   1  19       22.44       27.37     38.74 o
  -8   1  19        0.40       11.45     35.78 o
  -6   1  19        3.63       21.16     39.93 o
  -5   1  19       22.96       24.40     19.95 o
  -4   1  19        0.85        7.97     24.26 o
  -3   1  19        4.64       -9.59     24.02 o
  -2   1  19        0.75        4.15     25.07 o
  -1   1  19       54.40       27.90     24.74 o
  -5   2  19       14.69       18.95     36.83 o
  -4   2  19        1.20       36.24     38.62 o
  -3   2  19        2.80        6.83     37.59 o
 
